# Supplementary material for: N,N-Bis(diphenyl­phosphino)ethyl­amine
Source: Acta Crystallogr Sect E Struct Rep Online. 2009 Nov 14;65(Pt 12):o3081. doi: 10.1107/S1600536809045978 (PMC2972116; doi:10.1107/S1600536809045978)
Supplement: Supplementary file 2 [file e-65-o3081-Isup2.hkl]

#
# h,k,l, Fc-squared, Fo-squared, sigma(Fo-squared) and status flag
#
data_I
_shelx_title ' 6fnc4_0m in P2(1)/c'
_shelx_refln_list_code          4
_shelx_F_calc_maximum      170.47
_exptl_crystal_F_000       972.00
_reflns_d_resolution_high  0.7494
 
loop_
 _symmetry_equiv_pos_as_xyz
 'x, y, z'
 '-x, y+1/2, -z+1/2'
 '-x, -y, -z'
 'x, -y-1/2, z-1/2'
 
_cell_length_a     9.5700
_cell_length_b    13.4410
_cell_length_c    16.9070
_cell_angle_alpha  90.000
_cell_angle_beta   91.647
_cell_angle_gamma  90.000
 
_shelx_F_squared_multiplier     1.000
 
loop_
 _refln_index_h
 _refln_index_k
 _refln_index_l
 _refln_F_squared_calc
 _refln_F_squared_meas
 _refln_F_squared_sigma
 _refln_observed_status
   1   0   0     8816.76     8501.51    124.06 o
   2   0   0     2491.64     2531.15     29.76 o
   3   0   0     1381.42     1345.65     20.50 o
   4   0   0    13763.08    14083.52    187.86 o
   5   0   0      260.40      297.65     12.78 o
   6   0   0      100.80       93.70      8.75 o
   7   0   0       22.88        1.31      5.15 o
   8   0   0      585.84      585.86     26.19 o
   9   0   0      342.74      310.42     34.82 o
  10   0   0      502.74      525.74     33.44 o
  11   0   0     1205.33     1221.36     52.60 o
  12   0   0        0.32      -23.65     19.73 o
   1   1   0     4715.90     4750.79     41.48 o
   2   1   0     5753.77     5639.25     44.57 o
   3   1   0       47.55       46.94      2.82 o
   4   1   0     1320.54     1321.22     19.61 o
   5   1   0        4.25        0.38      2.38 o
   6   1   0      670.07      695.91     14.75 o
   7   1   0       57.21       63.64      6.73 o
   8   1   0      363.81      348.20     15.74 o
   9   1   0     1212.02     1263.24     31.84 o
  10   1   0        2.92        0.37      5.86 o
  11   1   0       21.97       11.86      9.18 o
  12   1   0        2.85      -11.84     10.93 o
   0   2   0     7281.28     7440.60    126.42 o
   1   2   0     2059.93     2033.20     19.59 o
   2   2   0      227.06      251.64      4.63 o
   3   2   0     2489.76     2385.09     24.81 o
   4   2   0      561.30      607.18     13.76 o
   5   2   0      667.18      628.61     15.09 o
   6   2   0      137.14      112.30      7.12 o
   7   2   0       41.60       35.94      5.96 o
   8   2   0      111.53      115.39      9.88 o
   9   2   0      223.76      207.72     14.25 o
  10   2   0      268.10      283.59     17.44 o
  11   2   0      155.22      165.70     16.91 o
  12   2   0      412.55      430.74     30.68 o
   1   3   0     7423.00     7447.11     74.75 o
   2   3   0    14111.50    14073.53    124.58 o
   3   3   0      510.32      444.99      8.56 o
   4   3   0     1655.13     1563.68     24.02 o
   5   3   0      560.92      564.57     13.82 o
   6   3   0      661.02      601.60     15.18 o
   7   3   0      123.09      117.62      8.22 o
   8   3   0       18.29        9.68      5.07 o
   9   3   0        1.76       -5.18      4.81 o
  10   3   0        6.56       -1.13      6.12 o
  11   3   0       25.88       40.91     11.65 o
  12   3   0       26.57       41.18     14.14 o
   0   4   0      998.94      958.20     24.26 o
   1   4   0     1144.45     1211.21     16.50 o
   2   4   0    17250.45    17530.41    160.25 o
   3   4   0     1802.17     1886.71     26.58 o
   4   4   0     1207.00     1022.66     19.14 o
   5   4   0     1076.39     1012.01     20.87 o
   6   4   0     2086.40     2105.20     35.75 o
   7   4   0       77.51       76.66      7.44 o
   8   4   0       95.03       92.80     10.25 o
   9   4   0       74.58       82.35      9.73 o
  10   4   0        0.05        8.32      6.61 o
  11   4   0      991.16     1042.07     40.88 o
  12   4   0      375.37      465.73     31.89 o
   1   5   0      497.59      447.03     12.59 o
   2   5   0     6176.29     6490.62     92.35 o
   3   5   0       50.00       31.41      3.90 o
   4   5   0     3925.96     4103.86     55.17 o
   5   5   0       60.15       47.91      4.96 o
   6   5   0     1981.16     1872.13     33.11 o
   7   5   0       44.38       42.97      5.71 o
   8   5   0      888.16      831.62     23.65 o
   9   5   0      337.30      330.53     17.13 o
  10   5   0      122.95      122.62     12.60 o
  11   5   0       12.49       15.29     12.06 o
  12   5   0       53.77       57.08     17.64 o
   0   6   0     8768.90     8783.38    190.31 o
   1   6   0     2833.22     2961.85     48.06 o
   2   6   0       67.13       90.40      7.34 o
   3   6   0      297.00      283.17      9.69 o
   4   6   0      753.68      754.40     17.23 o
   5   6   0      269.16      268.94     12.19 o
   6   6   0      145.15      104.38      9.22 o
   7   6   0      948.65      916.24     22.86 o
   8   6   0       88.95       85.07      9.18 o
   9   6   0      145.21      138.59     12.18 o
  10   6   0      315.13      324.29     21.40 o
  11   6   0       34.08       10.53     10.15 o
  12   6   0        2.03       18.76     14.69 o
   1   7   0     1999.36     1899.72     35.65 o
   2   7   0     2032.73     1897.37     36.42 o
   3   7   0        8.69       13.07      3.45 o
   4   7   0      111.83      104.49      9.10 o
   5   7   0      312.89      286.91     12.80 o
   6   7   0      128.48      117.43      9.88 o
   7   7   0      122.57      128.36     12.27 o
   8   7   0      275.09      252.41     16.51 o
   9   7   0      796.45      757.21     25.25 o
  10   7   0        9.43        6.63      9.05 o
  11   7   0       36.49       44.21     15.46 o
   0   8   0       11.39       24.07      7.57 o
   1   8   0      566.17      571.17     17.62 o
   2   8   0      331.53      453.18     16.55 o
   3   8   0      275.35      255.37     12.65 o
   4   8   0      135.60      138.85      9.07 o
   5   8   0      359.80      347.92     16.01 o
   6   8   0      765.48      762.34     22.34 o
   7   8   0      648.69      651.24     24.75 o
   8   8   0       38.87       30.22      9.02 o
   9   8   0      613.53      650.04     32.13 o
  10   8   0      369.86      441.22     28.77 o
  11   8   0        0.01      -11.50     11.70 o
   1   9   0       16.11       16.65      4.88 o
   2   9   0      140.58      118.16     10.03 o
   3   9   0     1026.12      989.93     33.87 o
   4   9   0     2621.15     2563.45     44.12 o
   5   9   0      207.47      211.45     12.07 o
   6   9   0      983.48      950.63     27.24 o
   7   9   0      256.66      265.74     15.66 o
   8   9   0      134.08      113.18     20.56 o
   9   9   0      109.51       94.86     15.48 o
  10   9   0      281.13      359.73     30.57 o
  11   9   0       91.89       66.21     18.12 o
   0  10   0      254.05      208.17     16.98 o
   1  10   0      273.19      247.64     14.02 o
   2  10   0     1287.42     1358.48     33.27 o
   3  10   0      550.40      569.15     17.44 o
   4  10   0      496.85      442.21     16.11 o
   5  10   0      344.24      349.17     19.38 o
   6  10   0      278.41      312.50     15.91 o
   7  10   0        6.60        9.19      7.77 o
   8  10   0        0.04        1.24     11.67 o
   9  10   0      101.54      101.49     22.53 o
  10  10   0       13.36       35.61     15.43 o
   1  11   0       13.72        9.93      5.02 o
   2  11   0       46.34       55.54      8.39 o
   3  11   0     1065.69     1081.55     28.86 o
   4  11   0       12.50       13.32      5.11 o
   5  11   0       12.87        6.61      5.21 o
   6  11   0      220.49      226.01     17.74 o
   7  11   0      130.04      159.09     18.27 o
   8  11   0       87.04       62.73     17.21 o
   9  11   0      116.71      138.27     30.78 o
  10  11   0       34.46       47.42     17.56 o
   0  12   0      601.70      567.44     28.82 o
   1  12   0       35.44       49.28      7.83 o
   2  12   0      345.68      358.05     18.92 o
   3  12   0      183.53      205.82     12.18 o
   4  12   0        6.44       11.73      5.38 o
   5  12   0        0.13       -7.02      5.90 o
   6  12   0      494.67      474.57     27.99 o
   7  12   0      884.34      791.39     37.97 o
   8  12   0        2.01       -5.76     10.66 o
   9  12   0      274.53      359.88     43.19 o
   1  13   0       15.45        7.61      5.64 o
   2  13   0        0.93        3.80      5.95 o
   3  13   0      318.17      300.68     19.30 o
   4  13   0      580.39      592.73     27.03 o
   5  13   0      146.07      161.13     28.57 o
   6  13   0      773.51      832.41     41.63 o
   7  13   0       38.57       42.03     13.98 o
   8  13   0      369.02      347.45     31.27 o
   0  14   0      236.26      224.79     22.68 o
   1  14   0      142.23      142.91     13.31 o
   2  14   0      215.58      196.00     16.88 o
   3  14   0        1.28        5.66      8.45 o
   4  14   0      114.61      113.04     17.14 o
   5  14   0        9.21       -3.12     10.55 o
   6  14   0       51.19       70.21     20.45 o
   7  14   0      111.91       95.43     18.93 o
   1  15   0      153.48      129.04     26.63 o
   2  15   0      657.52      639.11     42.29 o
   3  15   0      336.04      302.57     28.03 o
   4  15   0      188.06      155.41     20.83 o
   5  15   0       88.08       63.09     17.69 o
   6  15   0      223.81      208.38     25.96 o
   0  16   0      714.93      766.29     49.85 o
   1  16   0      402.37      369.96     32.84 o
   2  16   0       68.54       72.29     14.17 o
   3  16   0       17.26       17.46     10.54 o
   4  16   0        0.57       -2.76     10.93 o
   5  16   0      156.97      204.04     24.84 o
   1  17   0        3.55        3.40      9.80 o
   2  17   0      225.69      252.65     33.16 o
   3  17   0       51.16       54.61     14.26 o
   4  17   0       10.24       -1.81     11.23 o
 -12   1   1       84.42       70.25     16.29 o
 -11   1   1      409.12      376.80     23.58 o
 -10   1   1      489.85      515.65     21.97 o
  -9   1   1      446.87      434.59     17.95 o
  -8   1   1      306.81      290.39     13.97 o
  -7   1   1      488.83      500.05     15.80 o
  -6   1   1     1122.23     1184.13     21.18 o
  -5   1   1       37.78       30.20      3.62 o
  -4   1   1      374.09      337.94      8.38 o
  -3   1   1      556.88      537.48     11.63 o
  -2   1   1     5131.74     5158.79     44.04 o
  -1   1   1     1241.72     1231.97     11.45 o
   0   1   1        0.03       -0.86      0.43 o
   1   1   1      425.05      415.71      5.56 o
   2   1   1    17213.41    17468.48    130.14 o
   3   1   1      197.50      193.57      5.10 o
   4   1   1       10.58       -1.07      2.14 o
   5   1   1       45.16       34.45      3.99 o
   6   1   1      435.63      513.91     13.18 o
   7   1   1        0.03        2.64      3.68 o
   8   1   1      375.35      319.36     15.63 o
   9   1   1        8.59        0.14      5.18 o
  10   1   1       17.84       13.18      7.72 o
  11   1   1        0.02        2.95      9.98 o
  12   1   1       75.02       75.51     16.15 o
 -12   2   1      749.40      831.47     40.39 o
 -11   2   1      272.92      236.38     17.37 o
 -10   2   1       33.84       24.78      7.34 o
  -9   2   1       16.79       10.25      5.88 o
  -8   2   1      203.43      167.53     11.22 o
  -7   2   1      154.02      124.03      8.93 o
  -6   2   1      606.16      528.48     13.58 o
  -5   2   1      795.54      785.87     14.68 o
  -4   2   1       17.32       12.74      2.79 o
  -3   2   1      328.74      323.52      7.38 o
  -2   2   1      377.39      381.42      5.59 o
  -1   2   1     3388.03     3398.90     28.54 o
   0   2   1    18262.96    18520.71    175.38 o
   1   2   1       31.04       25.48      2.13 o
   2   2   1     1967.23     1979.15     19.12 o
   3   2   1     4111.21     4304.02     40.57 o
   4   2   1    10858.29    11407.37    115.29 o
   5   2   1       69.06       56.80      6.89 o
   6   2   1     1262.85     1283.63     23.53 o
   7   2   1       60.50       54.57      6.27 o
   8   2   1      223.69      186.49     12.21 o
   9   2   1       10.20        8.70      5.91 o
  10   2   1        5.29        1.97      6.39 o
  11   2   1      512.27      539.09     30.93 o
  12   2   1        5.14       13.09     11.62 o
 -12   3   1       51.59       44.40     16.31 o
 -11   3   1      314.02      329.02     19.94 o
 -10   3   1       52.81       61.99      9.69 o
  -9   3   1       13.83       10.38      5.90 o
  -8   3   1       15.79       12.24      5.35 o
  -7   3   1      641.99      654.21     18.12 o
  -6   3   1       89.31      113.49      7.19 o
  -5   3   1      922.99      976.43     26.43 o
  -4   3   1      410.74      431.76     10.45 o
  -3   3   1     3891.11     4007.27     41.96 o
  -2   3   1      169.70      168.34      5.09 o
  -1   3   1     1215.92     1286.23     14.31 o
   0   3   1    21628.11    22167.73    222.56 o
   1   3   1     5149.26     5226.23     53.31 o
   2   3   1      162.16      162.64      4.15 o
   3   3   1     1569.14     1557.49     18.77 o
   4   3   1     1201.10     1395.02     22.17 o
   5   3   1       77.79       72.10      5.23 o
   6   3   1      449.48      479.61     13.48 o
   7   3   1       50.63       61.48      6.26 o
   8   3   1        3.62        5.71      4.45 o
   9   3   1      302.44      328.29     16.82 o
  10   3   1       41.79       21.27      7.85 o
  11   3   1        7.89       -3.48      8.70 o
  12   3   1       73.60       72.79     15.97 o
 -12   4   1       67.51       53.49     16.93 o
 -11   4   1      172.56      157.88     20.38 o
 -10   4   1      189.34      214.88     15.55 o
  -9   4   1        1.11        3.41      5.67 o
  -8   4   1     1142.91     1181.60     28.22 o
  -7   4   1        0.64        1.13      3.95 o
  -6   4   1     1110.45     1097.16     23.47 o
  -5   4   1      327.35      321.36     12.77 o
  -4   4   1      175.22      186.14      7.02 o
  -3   4   1     3664.60     3793.20     46.21 o
  -2   4   1      130.54      139.95      6.46 o
  -1   4   1      809.09      801.98     12.34 o
   0   4   1     2856.34     2871.79     33.86 o
   1   4   1     5128.93     5343.17     58.51 o
   2   4   1       70.54       88.10      3.90 o
   3   4   1      489.01      500.29      9.87 o
   4   4   1      450.78      472.38     10.66 o
   5   4   1      109.84       71.11      5.58 o
   6   4   1      395.71      361.55     11.86 o
   7   4   1      140.12      133.51      9.24 o
   8   4   1       27.98       23.66      6.09 o
   9   4   1       21.73        8.78      5.81 o
  10   4   1      299.16      282.84     32.74 o
  11   4   1        0.02       10.79     10.59 o
  12   4   1        1.47       14.75     11.94 o
 -12   5   1        0.27       17.04     15.61 o
 -11   5   1       10.77       15.09      8.93 o
 -10   5   1      335.30      330.22     18.76 o
  -9   5   1     1342.97     1249.44     31.34 o
  -8   5   1       41.25       26.23      6.41 o
  -7   5   1       14.68       15.90      4.46 o
  -6   5   1      141.03      159.51      9.47 o
  -5   5   1      546.64      550.82     15.30 o
  -4   5   1      499.22      577.29     19.03 o
  -3   5   1       21.69       47.04      4.65 o
  -2   5   1     1277.93     1149.93     21.78 o
  -1   5   1      308.07      255.88      8.34 o
   0   5   1      724.49      639.58     13.91 o
   1   5   1     5323.39     5096.15    101.58 o
   2   5   1     1251.68     1215.60     19.75 o
   3   5   1        9.34        4.22      2.50 o
   4   5   1     2556.02     2522.56     37.62 o
   5   5   1      311.09      334.46     10.61 o
   6   5   1      115.96       94.87      8.08 o
   7   5   1       94.48       89.00     10.08 o
   8   5   1       79.46       90.58      9.25 o
   9   5   1      355.47      358.70     17.75 o
  10   5   1       38.06       19.83      8.35 o
  11   5   1       19.07       32.16     12.35 o
  12   5   1      108.10      124.36     19.19 o
 -12   6   1        0.68        3.64     13.37 o
 -11   6   1      189.52      190.93     20.71 o
 -10   6   1      185.00      203.10     15.49 o
  -9   6   1      150.80      140.26     12.06 o
  -8   6   1      386.66      386.38     17.31 o
  -7   6   1     1166.60     1232.03     27.32 o
  -6   6   1      586.48      577.24     19.52 o
  -5   6   1        5.46        4.98      3.41 o
  -4   6   1      717.37      759.95     21.84 o
  -3   6   1       54.77       95.02      6.26 o
  -2   6   1     2903.36     3161.84     47.27 o
  -1   6   1      576.43      768.81     18.62 o
   0   6   1      169.21      105.34      7.17 o
   1   6   1       14.86       15.05      3.83 o
   2   6   1      125.34       89.09      7.20 o
   3   6   1     2391.46     2563.17     39.48 o
   4   6   1      879.40      927.52     20.58 o
   5   6   1      370.48      355.25     17.37 o
   6   6   1     1672.67     1669.44     34.78 o
   7   6   1      385.61      428.97     15.67 o
   8   6   1      242.09      253.79     14.43 o
   9   6   1      470.99      452.67     28.65 o
  10   6   1       42.27       28.96     10.17 o
  11   6   1        7.82       26.17     12.09 o
 -11   7   1      112.44      102.81     24.81 o
 -10   7   1      101.96      129.09     13.88 o
  -9   7   1      537.71      504.32     25.02 o
  -8   7   1      261.19      284.40     17.52 o
  -7   7   1      487.42      520.42     20.61 o
  -6   7   1      682.08      635.25     20.06 o
  -5   7   1      187.13      186.32     10.92 o
  -4   7   1     1611.65     1668.09     31.37 o
  -3   7   1      713.29      745.60     19.22 o
  -2   7   1       40.63       55.56      5.82 o
  -1   7   1      254.35      289.55     12.23 o
   0   7   1      314.60      259.84     12.04 o
   1   7   1      465.61      402.51     15.74 o
   2   7   1      618.37      579.94     17.20 o
   3   7   1     2580.40     2576.54     40.69 o
   4   7   1      422.91      457.97     14.27 o
   5   7   1      502.89      503.40     16.33 o
   6   7   1       46.05       54.71      7.39 o
   7   7   1      285.39      257.02     16.52 o
   8   7   1      142.90      150.99     12.71 o
   9   7   1       12.27        6.43      7.67 o
  10   7   1      298.90      306.57     24.69 o
  11   7   1      127.60       86.36     16.20 o
 -11   8   1      102.06       80.99     18.57 o
 -10   8   1       79.23      119.29     19.56 o
  -9   8   1       56.89       40.32      9.50 o
  -8   8   1       89.20       83.49     15.94 o
  -7   8   1      118.47      116.21     12.18 o
  -6   8   1     1467.12     1498.13     33.02 o
  -5   8   1     1316.09     1336.31     29.16 o
  -4   8   1      143.35      138.06      9.22 o
  -3   8   1     1589.63     1653.83     30.38 o
  -2   8   1     2343.16     2415.60     41.06 o
  -1   8   1      553.00      613.74     18.18 o
   0   8   1      987.20     1060.50     28.13 o
   1   8   1      266.85      204.28     11.29 o
   2   8   1       59.20       41.90      6.24 o
   3   8   1      162.36      137.65      8.00 o
   4   8   1     1562.08     1482.94     29.06 o
   5   8   1     4268.62     4230.49     64.91 o
   6   8   1     1049.28     1036.83     26.21 o
   7   8   1       24.31       26.36      7.65 o
   8   8   1        4.23        7.81      7.34 o
   9   8   1       21.05       22.57     10.40 o
  10   8   1       51.55       44.77     14.14 o
  11   8   1      344.03      281.32     29.39 o
 -11   9   1       67.39       76.74     19.83 o
 -10   9   1        2.65        9.37     12.14 o
  -9   9   1       75.66       42.51     14.65 o
  -8   9   1        4.27        7.50      7.68 o
  -7   9   1      566.72      592.43     22.11 o
  -6   9   1      301.37      319.35     17.44 o
  -5   9   1      341.33      330.21     14.98 o
  -4   9   1     1210.44     1195.88     26.68 o
  -3   9   1       25.42       19.22      5.19 o
  -2   9   1        3.34        0.10      3.69 o
  -1   9   1      393.46      385.25     15.97 o
   0   9   1      118.84      161.52     10.02 o
   1   9   1      479.68      467.17     16.92 o
   2   9   1       59.94       45.04      8.17 o
   3   9   1      939.18      890.63     20.73 o
   4   9   1        2.89        3.96      3.91 o
   5   9   1       80.66       89.22      8.51 o
   6   9   1      286.68      271.56     17.41 o
   7   9   1        3.81        9.42      5.98 o
   8   9   1       72.15       58.40     15.24 o
   9   9   1       59.30       59.42     13.10 o
  10   9   1       13.33        4.62     10.59 o
  11   9   1       32.35       42.61     18.75 o
 -10  10   1       40.23       57.34     20.64 o
  -9  10   1        0.38       10.07     15.76 o
  -8  10   1      358.33      434.65     33.31 o
  -7  10   1       16.69       14.26      6.97 o
  -6  10   1      704.32      682.14     28.38 o
  -5  10   1        5.85        6.52      4.81 o
  -4  10   1       13.62       11.11      4.97 o
  -3  10   1     2797.78     2817.28     63.13 o
  -2  10   1      135.12      124.57     10.06 o
  -1  10   1       56.19       37.26      6.04 o
   0  10   1        5.35        5.55      4.00 o
   1  10   1      368.62      383.77     24.91 o
   2  10   1        2.32       -0.10      4.43 o
   3  10   1      849.22      857.94     21.08 o
   4  10   1      672.05      605.20     21.01 o
   5  10   1      102.18      109.17      9.22 o
   6  10   1      992.55     1018.91     26.86 o
   7  10   1       34.22       42.58     10.32 o
   8  10   1       11.65       13.54     13.17 o
   9  10   1       25.85        6.11     12.97 o
  10  10   1       79.05       49.13     20.19 o
 -10  11   1      176.99      239.81     28.04 o
  -9  11   1      120.50      128.95     71.73 o
  -8  11   1      513.51      606.23     47.03 o
  -7  11   1       45.32       45.60     10.45 o
  -6  11   1        4.22        2.32      5.74 o
  -5  11   1      346.71      359.95     16.62 o
  -4  11   1       51.76       40.89      6.94 o
  -3  11   1       68.15       66.58      7.51 o
  -2  11   1     1767.15     1729.45     39.98 o
  -1  11   1      356.08      302.74     14.98 o
   0  11   1     1631.66     1497.03     32.64 o
   1  11   1      378.19      367.03     16.23 o
   2  11   1      143.86      134.33     12.13 o
   3  11   1      250.91      242.38     12.00 o
   4  11   1      419.05      399.49     15.62 o
   5  11   1      199.25      201.88     17.26 o
   6  11   1      456.99      439.44     26.00 o
   7  11   1      538.13      516.57     29.14 o
   8  11   1      573.42      633.31     40.67 o
   9  11   1       28.00       17.70     16.79 o
  10  11   1        8.10       17.36     14.80 o
  -9  12   1        0.16        5.50     16.74 o
  -8  12   1       85.09       74.45     21.65 o
  -7  12   1      214.38      201.86     23.24 o
  -6  12   1        1.71        4.41      8.32 o
  -5  12   1        5.72        3.24      6.96 o
  -4  12   1      639.42      609.56     23.69 o
  -3  12   1      851.68      849.16     23.58 o
  -2  12   1        1.14        5.00      5.65 o
  -1  12   1      786.22      789.52     23.98 o
   0  12   1     1299.60     1237.55     30.35 o
   1  12   1      157.21      155.59     17.36 o
   2  12   1       97.58       62.23      9.11 o
   3  12   1        0.73        1.97      4.37 o
   4  12   1        3.22       13.32      6.70 o
   5  12   1       56.34       52.74     12.60 o
   6  12   1      141.94      146.44     17.06 o
   7  12   1     1512.87     1638.79     94.04 o
   8  12   1        6.27        8.31     11.87 o
   9  12   1       85.56       97.35     28.25 o
  -8  13   1      174.61      153.03     25.25 o
  -7  13   1      122.79      130.12     20.10 o
  -6  13   1       32.92       35.99     12.70 o
  -5  13   1      142.92      166.13     23.90 o
  -4  13   1      647.45      669.63     28.19 o
  -3  13   1      330.31      313.40     15.84 o
  -2  13   1        4.69        8.16      6.74 o
  -1  13   1       78.06       73.25      9.33 o
   0  13   1       61.39       51.03      8.65 o
   1  13   1       51.87       44.25      7.75 o
   2  13   1       57.60       60.38      8.72 o
   3  13   1      249.34      185.71     17.13 o
   4  13   1      565.71      590.19     28.99 o
   5  13   1      813.81      780.74     36.18 o
   6  13   1      504.96      572.18     31.79 o
   7  13   1        3.07        7.38     11.22 o
   8  13   1        0.84       -2.92     11.09 o
  -7  14   1        6.62       11.46     14.31 o
  -6  14   1      665.49      786.72     42.56 o
  -5  14   1      692.06      830.48     60.50 o
  -4  14   1      122.66      142.39     19.52 o
  -3  14   1       90.50      104.36     14.71 o
  -2  14   1     1220.66     1215.43     36.32 o
  -1  14   1      237.14      214.75     17.11 o
   0  14   1      229.74      209.61     16.69 o
   1  14   1     1132.83     1125.27     37.51 o
   2  14   1      138.65      130.58     15.35 o
   3  14   1       69.97       55.40     11.34 o
   4  14   1      341.71      385.71     25.76 o
   5  14   1      458.65      549.04     30.96 o
   6  14   1      238.53      221.11     25.47 o
   7  14   1        3.00       -3.30     11.34 o
  -6  15   1      166.88      195.34     24.95 o
  -5  15   1      129.19      126.47     20.17 o
  -4  15   1     1053.69     1114.51     63.57 o
  -3  15   1        9.42       13.78     10.85 o
  -2  15   1      212.45      239.89     21.10 o
  -1  15   1        3.17        0.06      8.06 o
   0  15   1      234.34      249.08     35.15 o
   1  15   1        0.09        3.25      7.90 o
   2  15   1      428.92      438.72     26.64 o
   3  15   1      251.31      326.52     24.49 o
   4  15   1      386.98      388.98     30.23 o
   5  15   1        0.76       -0.95     10.05 o
   6  15   1       72.25       95.68     26.40 o
  -5  16   1      124.99      124.57     52.77 o
  -4  16   1       44.87       38.10     14.51 o
  -3  16   1       69.19      107.14     15.82 o
  -2  16   1       20.45       39.73     12.08 o
  -1  16   1      144.23      158.85     25.79 o
   0  16   1      242.24      233.19     21.19 o
   1  16   1      154.52      165.52     18.30 o
   2  16   1       69.07       88.65     18.55 o
   3  16   1       99.30       83.45     18.15 o
   4  16   1      197.20      237.50     26.32 o
   5  16   1      152.06      184.34     27.37 o
  -4  17   1       98.63       62.14     21.17 o
  -3  17   1      160.65      192.18     21.44 o
  -2  17   1      327.60      370.04     28.69 o
  -1  17   1      284.56      280.54     25.43 o
   0  17   1      167.79      156.47     19.00 o
   1  17   1      190.38      195.75     21.08 o
   2  17   1      222.20      198.34     25.14 o
   3  17   1       14.76       13.36     10.63 o
 -12   0   2      366.23      405.06     40.87 o
 -11   0   2     1050.02     1094.48     44.39 o
 -10   0   2       10.15       -0.34      7.53 o
  -9   0   2     4309.82     4280.76     90.58 o
  -8   0   2     3861.94     3639.96     77.06 o
  -7   0   2      142.93      116.88     12.14 o
  -6   0   2      776.98      767.54     22.11 o
  -5   0   2     2280.56     2350.73     42.55 o
  -4   0   2     3011.51     2885.29     47.04 o
  -3   0   2      187.62      203.87      7.61 o
  -2   0   2     2041.29     2033.37     26.70 o
  -1   0   2     8123.05     8065.30    106.55 o
   1   0   2       54.03       73.72      2.67 o
   2   0   2    25131.90    25565.21    299.21 o
   3   0   2     2700.54     2862.04     39.98 o
   4   0   2      548.37      680.39     17.02 o
   5   0   2     3408.05     3396.09     62.67 o
   6   0   2        9.31       47.62      7.58 o
   7   0   2      565.78      618.82     29.82 o
   8   0   2       81.48      112.11     14.93 o
   9   0   2        9.58        0.57      9.14 o
  10   0   2        9.02       13.92     10.15 o
  11   0   2        0.43       -9.98     12.43 o
  12   0   2       23.25       41.80     19.46 o
 -12   1   2       17.99       12.16     12.93 o
 -11   1   2        5.99        0.96      7.38 o
 -10   1   2        5.07        5.48      6.31 o
  -9   1   2       26.12       11.68      5.98 o
  -8   1   2      334.65      327.03     14.72 o
  -7   1   2     1499.00     1412.74     27.49 o
  -6   1   2        1.47        1.36      2.91 o
  -5   1   2     2771.81     2632.44     32.71 o
  -4   1   2      101.62      131.50      6.29 o
  -3   1   2     2522.13     2456.87     25.58 o
  -2   1   2     2055.05     2065.68     18.54 o
  -1   1   2     1769.75     1717.96     15.02 o
   0   1   2     3797.88     3950.29     37.41 o
   1   1   2      100.72      105.97      2.43 o
   2   1   2     3197.97     3135.98     30.27 o
   3   1   2       61.24       57.53      3.11 o
   4   1   2        0.40        9.21      2.37 o
   5   1   2     2471.91     2460.26     34.65 o
   6   1   2     1114.42     1184.42     22.36 o
   7   1   2     1088.95      984.33     24.83 o
   8   1   2      329.11      292.49     15.34 o
   9   1   2      817.48      797.13     30.22 o
  10   1   2      128.53      129.60     16.42 o
  11   1   2       68.91       51.15     13.50 o
  12   1   2      197.06      154.85     27.68 o
 -12   2   2       76.68       86.96     15.54 o
 -11   2   2      104.46      103.03     12.78 o
 -10   2   2       26.32       44.62      8.87 o
  -9   2   2      261.25      278.68     17.08 o
  -8   2   2      903.63      882.07     22.61 o
  -7   2   2      258.72      241.03     13.24 o
  -6   2   2     6539.06     6425.46     73.36 o
  -5   2   2      118.38      123.06      8.68 o
  -4   2   2     1869.10     1781.03     28.13 o
  -3   2   2       24.69       23.30      2.37 o
  -2   2   2     4158.43     4147.19     35.06 o
  -1   2   2     6077.95     6126.64     53.08 o
   0   2   2     1386.83     1415.04     14.83 o
   1   2   2    18161.94    18522.54    176.21 o
   2   2   2     5069.00     5107.44     49.45 o
   3   2   2        0.15        3.33      1.60 o
   4   2   2     3356.86     3457.34     38.69 o
   5   2   2      672.02      766.47     15.10 o
   6   2   2        5.02        0.94      2.98 o
   7   2   2        6.24        3.42      3.81 o
   8   2   2      965.70      904.31     28.53 o
   9   2   2       37.41       27.42      7.43 o
  10   2   2      265.00      292.27     20.15 o
  11   2   2      630.23      705.38     34.98 o
  12   2   2       53.29       59.21     14.82 o
 -12   3   2      127.48      129.23     17.50 o
 -11   3   2      183.75      204.23     16.59 o
 -10   3   2       27.19       21.70      7.59 o
  -9   3   2     1790.51     1779.99     38.21 o
  -8   3   2      686.85      655.39     19.84 o
  -7   3   2      722.03      668.56     28.95 o
  -6   3   2     1400.63     1419.16     24.72 o
  -5   3   2     3819.09     3664.01     48.34 o
  -4   3   2     1464.18     1366.24     22.34 o
  -3   3   2      130.70      166.64      5.24 o
  -2   3   2     9379.84     9491.46     85.24 o
  -1   3   2     4553.22     4597.43     43.00 o
   0   3   2     1573.08     1571.51     18.32 o
   1   3   2     9865.71    10117.37    104.02 o
   2   3   2        1.71       -2.16      1.25 o
   3   3   2     6901.10     7053.38     68.89 o
   4   3   2      483.68      526.58     11.42 o
   5   3   2      779.42      795.23     15.44 o
   6   3   2      119.13      133.54      9.91 o
   7   3   2       37.28       24.52      6.46 o
   8   3   2      450.88      414.99     18.30 o
   9   3   2     1227.22     1229.10     32.73 o
  10   3   2      985.66      993.05     35.32 o
  11   3   2       51.22       46.12     12.93 o
  12   3   2       88.36      132.76     27.09 o
 -12   4   2      183.43      191.63     24.20 o
 -11   4   2      179.67      193.49     17.24 o
 -10   4   2       10.64        9.99      7.12 o
  -9   4   2      619.10      594.36     31.68 o
  -8   4   2        0.04        3.27      4.93 o
  -7   4   2     2285.69     2184.72     39.23 o
  -6   4   2     3671.68     3518.93     50.81 o
  -5   4   2      159.66      183.38      8.31 o
  -4   4   2      267.25      236.41      7.99 o
  -3   4   2     2475.35     2457.99     29.74 o
  -2   4   2       82.47       90.06      4.78 o
  -1   4   2      182.92      137.91      4.65 o
   0   4   2        5.63        0.35      1.52 o
   1   4   2     1623.55     1520.54     20.32 o
   2   4   2     2805.85     2935.11     35.13 o
   3   4   2       80.46       66.47      4.08 o
   4   4   2     1805.72     1779.09     24.71 o
   5   4   2      349.43      360.43     11.69 o
   6   4   2      423.98      401.73     12.47 o
   7   4   2      621.78      583.22     16.18 o
   8   4   2      103.39       89.91      9.93 o
   9   4   2       20.96       19.53      7.15 o
  10   4   2      103.19      119.51     14.34 o
  11   4   2      401.97      408.82     29.61 o
  12   4   2       17.23       33.18     13.41 o
 -12   5   2      230.65      227.97     23.63 o
 -11   5   2       28.97       15.46      9.90 o
 -10   5   2      141.51      148.93     13.98 o
  -9   5   2      384.21      332.58     17.41 o
  -8   5   2        1.45       -0.54      4.78 o
  -7   5   2     1649.79     1568.54     35.52 o
  -6   5   2      163.75      130.06     10.61 o
  -5   5   2     1855.65     1711.68     30.37 o
  -4   5   2       41.22       59.13      5.21 o
  -3   5   2       89.73       85.60      5.55 o
  -2   5   2     2389.26     2298.92     33.45 o
  -1   5   2        5.14        5.25      3.47 o
   0   5   2     1685.07     1653.10     22.79 o
   1   5   2       51.02       40.43      3.88 o
   2   5   2      868.04     1061.42     17.59 o
   3   5   2     1507.71     1687.39     26.17 o
   4   5   2      199.57      208.79      7.53 o
   5   5   2      200.69      239.96      9.41 o
   6   5   2       40.32       47.93      5.86 o
   7   5   2     1900.75     1866.98     31.88 o
   8   5   2      147.12      171.99     13.57 o
   9   5   2      438.45      427.83     24.31 o
  10   5   2      432.51      391.40     40.78 o
  11   5   2       72.49       78.07     15.04 o
  12   5   2       32.73       38.58     14.19 o
 -12   6   2       39.77       19.53     19.82 o
 -11   6   2     1011.42     1149.51     39.70 o
 -10   6   2       37.59       24.21      8.06 o
  -9   6   2      221.18      210.41     14.89 o
  -8   6   2      802.73      794.22     26.58 o
  -7   6   2      850.93      840.80     25.98 o
  -6   6   2      141.61      149.03     11.22 o
  -5   6   2      110.19      116.61      8.32 o
  -4   6   2      286.71      297.85     11.11 o
  -3   6   2     3987.38     4001.00     53.33 o
  -2   6   2     3532.26     3624.81     52.64 o
  -1   6   2      583.29      511.79     12.53 o
   0   6   2      383.50      380.79     10.25 o
   1   6   2      110.08      143.28      8.79 o
   2   6   2      367.65      379.87     10.23 o
   3   6   2      782.10      750.96     17.25 o
   4   6   2       88.15       94.68     15.38 o
   5   6   2     2659.70     2621.12     43.87 o
   6   6   2     2153.48     2052.97     37.43 o
   7   6   2      744.20      720.25     19.75 o
   8   6   2       81.29       78.54      8.97 o
   9   6   2     1602.60     1632.60     43.64 o
  10   6   2        0.16        1.84      9.26 o
  11   6   2        1.43        0.80     10.81 o
 -11   7   2        2.04      -17.41     10.11 o
 -10   7   2      515.93      613.22     26.48 o
  -9   7   2       67.07       82.85     10.37 o
  -8   7   2     1058.44     1025.53     30.58 o
  -7   7   2      142.53      166.66     13.18 o
  -6   7   2       91.71       82.78      9.18 o
  -5   7   2       87.15       92.56      8.42 o
  -4   7   2       81.60      100.27      7.90 o
  -3   7   2     2330.19     2367.34     36.36 o
  -2   7   2     2024.12     1887.29     33.24 o
  -1   7   2      118.71      125.36      9.50 o
   0   7   2     3341.04     3253.37     48.98 o
   1   7   2     1694.27     1752.69     33.55 o
   2   7   2      192.72      229.62     11.33 o
   3   7   2     1925.37     1987.30     32.99 o
   4   7   2      225.40      207.54      9.75 o
   5   7   2      386.70      361.89     16.89 o
   6   7   2      341.84      329.77     15.18 o
   7   7   2      588.13      590.55     24.39 o
   8   7   2      216.82      219.19     14.64 o
   9   7   2        0.59       -3.19      8.16 o
  10   7   2      179.92      158.07     18.77 o
  11   7   2        9.25       21.26     12.05 o
 -11   8   2       13.82       27.98     14.39 o
 -10   8   2        2.28        5.56     10.94 o
  -9   8   2        8.28       10.33      9.19 o
  -8   8   2      228.51      237.27     18.25 o
  -7   8   2        7.67        4.80      5.98 o
  -6   8   2        2.93        3.65      4.82 o
  -5   8   2       48.60       62.75      7.56 o
  -4   8   2      913.82      945.12     22.72 o
  -3   8   2       16.93       15.95      3.96 o
  -2   8   2      368.58      342.12     13.34 o
  -1   8   2      237.44      197.50     11.40 o
   0   8   2      282.57      324.39     12.03 o
   1   8   2     3717.76     3915.36     73.00 o
   2   8   2      157.36      170.71     10.81 o
   3   8   2      112.89       99.97      7.11 o
   4   8   2      704.81      680.24     17.55 o
   5   8   2      103.22      124.86      9.17 o
   6   8   2      814.90      812.51     22.85 o
   7   8   2      896.60      850.93     31.97 o
   8   8   2      149.32      146.57     16.30 o
   9   8   2      188.63      222.42     20.46 o
  10   8   2      131.13      150.33     18.50 o
  11   8   2        0.96        2.83     11.90 o
 -11   9   2       99.34       57.94     17.96 o
 -10   9   2       21.71       16.72     12.70 o
  -9   9   2        2.21        2.54     10.38 o
  -8   9   2      762.36      781.02     34.34 o
  -7   9   2      446.84      464.89     24.75 o
  -6   9   2        0.14       -0.51      4.75 o
  -5   9   2      482.43      418.77     17.72 o
  -4   9   2     2717.74     2675.83     46.25 o
  -3   9   2        3.96       -0.26      4.28 o
  -2   9   2        6.25        4.32      3.80 o
  -1   9   2      694.89      688.28     18.64 o
   0   9   2      122.00      107.41      7.68 o
   1   9   2      140.89      119.38     10.66 o
   2   9   2     1769.10     1696.09     36.36 o
   3   9   2      655.06      628.80     16.36 o
   4   9   2        1.07        0.11      3.48 o
   5   9   2        8.18       10.86      6.09 o
   6   9   2      114.20      120.68     10.17 o
   7   9   2      892.94      860.94     33.55 o
   8   9   2       83.12       55.25     25.11 o
   9   9   2      171.54      191.27     20.20 o
  10   9   2      711.60      776.48     41.76 o
 -10  10   2       27.12       30.89     21.97 o
  -9  10   2      204.18      250.15     33.63 o
  -8  10   2      196.71      219.02     27.70 o
  -7  10   2      239.77      256.52     16.21 o
  -6  10   2      213.95      228.50     14.50 o
  -5  10   2     3106.54     3171.18     55.01 o
  -4  10   2        0.78        4.92      4.90 o
  -3  10   2        0.09        7.70      5.47 o
  -2  10   2        1.48        2.28      4.36 o
  -1  10   2      441.98      437.15     16.14 o
   0  10   2     1195.97     1109.11     23.61 o
   1  10   2     1361.40     1280.06     28.78 o
   2  10   2        0.91        4.49      4.61 o
   3  10   2      981.22      950.23     21.83 o
   4  10   2     1853.11     1717.23     33.13 o
   5  10   2      803.98      756.61     25.30 o
   6  10   2       26.05       11.51      7.80 o
   7  10   2       31.56       35.75      9.98 o
   8  10   2       39.12       16.84     11.95 o
   9  10   2        5.51       -7.01      8.99 o
  10  10   2      162.21      227.48     28.80 o
 -10  11   2       48.50       14.10     19.45 o
  -9  11   2      207.85      266.19     35.17 o
  -8  11   2        6.17       22.29     15.03 o
  -7  11   2       27.99       18.49      9.07 o
  -6  11   2      282.68      299.41     20.56 o
  -5  11   2       21.90       24.68      6.85 o
  -4  11   2      157.95      179.26     12.09 o
  -3  11   2       78.94       85.89     10.29 o
  -2  11   2      322.72      363.01     18.10 o
  -1  11   2      402.14      377.78     15.94 o
   0  11   2      175.99      175.51     11.59 o
   1  11   2      286.03      289.21     12.83 o
   2  11   2      287.46      247.99     18.01 o
   3  11   2       33.00       27.44      5.14 o
   4  11   2      441.43      394.63     27.86 o
   5  11   2      766.13      681.36     29.49 o
   6  11   2        7.72        9.15      8.27 o
   7  11   2      340.30      320.56     24.05 o
   8  11   2      194.80      224.18     26.22 o
   9  11   2        3.84        5.04     11.15 o
  -9  12   2       13.20       22.84     21.65 o
  -8  12   2      164.51      168.80     30.49 o
  -7  12   2      616.63      631.81     37.06 o
  -6  12   2      128.24      140.82     20.11 o
  -5  12   2        3.07       -2.02      5.61 o
  -4  12   2       13.74        9.87      5.57 o
  -3  12   2        0.09        0.53      6.09 o
  -2  12   2     2147.47     2243.50     49.09 o
  -1  12   2      150.35      158.60     16.27 o
   0  12   2      152.47      139.94     10.47 o
   1  12   2       65.59       53.46      7.24 o
   2  12   2        2.62        5.92      5.77 o
   3  12   2     1267.24     1195.03     50.67 o
   4  12   2        8.86        3.25      6.91 o
   5  12   2       87.43       88.70     13.01 o
   6  12   2     1395.22     1490.96     46.99 o
   7  12   2      692.80      708.52     34.91 o
   8  12   2      121.82      150.39     19.44 o
   9  12   2      740.73      754.45     72.02 o
  -8  13   2      268.11      293.04     48.92 o
  -7  13   2      168.01      211.44     25.27 o
  -6  13   2       86.00       64.89     15.45 o
  -5  13   2       13.57        6.69      8.41 o
  -4  13   2      342.14      358.34     18.58 o
  -3  13   2     1362.27     1479.16     86.80 o
  -2  13   2      518.54      456.95     22.16 o
  -1  13   2      177.45      172.22     13.24 o
   0  13   2      109.99       67.70     10.56 o
   1  13   2      173.31      164.50     14.16 o
   2  13   2       24.51       26.97     10.81 o
   3  13   2      728.04      736.29     37.36 o
   4  13   2      401.31      418.42     25.32 o
   5  13   2      110.96      117.51     15.59 o
   6  13   2       18.93       17.03     10.47 o
   7  13   2      782.89      950.27     40.97 o
   8  13   2      819.48      798.48     44.27 o
  -7  14   2       22.57       -2.51     12.03 o
  -6  14   2      228.44      272.77     42.35 o
  -5  14   2      266.60      309.57     28.96 o
  -4  14   2       12.10       10.87      8.75 o
  -3  14   2        0.05       -1.81      7.34 o
  -2  14   2      299.78      299.18     21.79 o
  -1  14   2      329.91      337.92     20.35 o
   0  14   2       48.11       69.42     11.80 o
   1  14   2        0.31        0.25      6.14 o
   2  14   2       17.41        9.50      7.25 o
   3  14   2        2.46       -5.04      6.98 o
   4  14   2       41.61       56.30     11.91 o
   5  14   2       13.49       16.92      9.89 o
   6  14   2      359.57      349.89     30.33 o
   7  14   2       54.58       47.60     15.84 o
  -6  15   2       18.80       27.52     14.19 o
  -5  15   2       72.87       66.31     21.78 o
  -4  15   2       72.93       66.45     17.57 o
  -3  15   2      104.99       89.13     22.83 o
  -2  15   2       40.52       29.76      9.13 o
  -1  15   2        1.37        3.62      6.90 o
   0  15   2      161.15      151.59     15.00 o
   1  15   2      115.07       86.54     12.32 o
   2  15   2      747.97      773.40     30.63 o
   3  15   2      352.00      384.72     23.72 o
   4  15   2        0.00       10.44      9.74 o
   5  15   2       82.92       66.34     16.78 o
   6  15   2       24.90       32.26     19.85 o
  -5  16   2      450.10      499.01     40.41 o
  -4  16   2       32.01       44.63     14.07 o
  -3  16   2       65.06       54.54     13.22 o
  -2  16   2      112.49      109.53     16.12 o
  -1  16   2      219.96      267.60     26.12 o
   0  16   2      172.53      204.16     20.43 o
   1  16   2      564.07      574.94     31.11 o
   2  16   2      301.14      312.79     36.07 o
   3  16   2      291.60      232.84     22.44 o
   4  16   2      588.88      616.75     34.03 o
   5  16   2      225.16      289.34     29.66 o
  -3  17   2       73.76       53.30     14.00 o
  -2  17   2       47.89       29.11     12.56 o
  -1  17   2       48.27       26.19     11.54 o
   0  17   2       33.25       30.67     13.79 o
   1  17   2      321.39      309.08     25.66 o
   2  17   2      103.14       89.31     15.83 o
   3  17   2      166.14      194.36     21.60 o
 -12   1   3        1.56       -9.49      9.15 o
 -11   1   3      433.82      365.44     19.89 o
 -10   1   3       91.87       82.96     10.11 o
  -9   1   3     1059.86     1078.81     26.96 o
  -8   1   3      138.27      127.16     10.16 o
  -7   1   3        1.65       -1.00      3.65 o
  -6   1   3      576.63      557.44     15.33 o
  -5   1   3     1006.94      944.08     17.92 o
  -4   1   3      217.62      253.30      7.43 o
  -3   1   3      168.61      121.54      4.72 o
  -2   1   3     1356.09     1438.73     15.49 o
  -1   1   3      517.46      513.47      6.36 o
   0   1   3     9587.36     9787.92    101.31 o
   1   1   3     1579.75     1601.76     16.31 o
   2   1   3      673.88      697.48      9.41 o
   3   1   3        9.41       -0.08      1.68 o
   4   1   3      713.67      677.36     13.43 o
   5   1   3      943.07     1059.53     19.43 o
   6   1   3      809.94      916.12     24.41 o
   7   1   3      342.58      326.73     14.72 o
   8   1   3       74.15       61.67      9.40 o
   9   1   3        0.18        6.23      5.59 o
  10   1   3      216.85      280.18     24.49 o
  11   1   3        2.17      -14.57      8.29 o
  12   1   3      129.67      111.41     18.73 o
 -12   2   3      195.57      181.34     21.63 o
 -11   2   3      138.29      148.38     15.55 o
 -10   2   3        1.13        5.42      6.58 o
  -9   2   3      168.41      182.68     12.70 o
  -8   2   3      224.82      220.14     12.62 o
  -7   2   3      922.40      887.74     21.13 o
  -6   2   3      343.36      304.83     14.07 o
  -5   2   3      986.42     1045.75     18.80 o
  -4   2   3       82.73       87.70      5.58 o
  -3   2   3      804.79      860.43     12.25 o
  -2   2   3     1195.42     1279.50     13.89 o
  -1   2   3    29059.78    28741.25    235.63 o
   0   2   3     3399.84     3521.24     30.80 o
   1   2   3     1075.37     1162.05     14.47 o
   2   2   3     7480.81     7518.06     78.63 o
   3   2   3      412.61      438.72      8.42 o
   4   2   3      974.45     1006.26     19.80 o
   5   2   3      639.97      646.37     15.14 o
   6   2   3       75.80      111.71      9.88 o
   7   2   3      207.23      180.51     10.41 o
   8   2   3        0.42       -2.83      4.62 o
   9   2   3       74.73      105.88     11.14 o
  10   2   3     1162.13     1258.27     42.14 o
  11   2   3      302.13      297.55     24.06 o
  12   2   3      336.34      419.83     34.74 o
 -12   3   3      128.57      137.55     19.35 o
 -11   3   3        0.64       -5.45      7.59 o
 -10   3   3      438.84      455.06     25.96 o
  -9   3   3      959.19      936.31     25.41 o
  -8   3   3        8.55       13.45      5.39 o
  -7   3   3      921.28      873.43     21.11 o
  -6   3   3       31.81       35.05      5.11 o
  -5   3   3       86.42       67.53      5.47 o
  -4   3   3      592.44      660.64     13.31 o
  -3   3   3      950.05     1050.58     15.48 o
  -2   3   3     1439.23     1504.24     16.32 o
  -1   3   3     4608.24     4598.28     42.91 o
   0   3   3       84.64       76.21      3.87 o
   1   3   3      286.10      282.66      6.48 o
   2   3   3     1787.63     1867.60     25.80 o
   3   3   3      957.64     1087.64     16.82 o
   4   3   3      556.11      574.10     12.36 o
   5   3   3       89.17       82.60      5.78 o
   6   3   3     1224.75     1254.21     24.70 o
   7   3   3      734.31      751.11     20.14 o
   8   3   3      156.60      150.06     17.47 o
   9   3   3      194.51      198.61     16.53 o
  10   3   3       11.04        3.86      8.48 o
  11   3   3       38.63       54.10     13.30 o
  12   3   3      103.57       87.50     17.41 o
 -12   4   3      359.99      347.14     41.76 o
 -11   4   3      304.81      337.34     22.10 o
 -10   4   3        1.76        0.58      6.38 o
  -9   4   3        0.14        2.95      5.70 o
  -8   4   3       52.47       33.92      6.65 o
  -7   4   3     3143.40     2930.38     45.52 o
  -6   4   3       96.22       84.75      6.93 o
  -5   4   3       18.64       13.96      3.58 o
  -4   4   3       34.85       28.58      3.73 o
  -3   4   3     1862.19     1975.11     25.23 o
  -2   4   3     1665.92     1732.50     21.77 o
  -1   4   3      244.28      247.56      6.13 o
   0   4   3       23.34       32.94      3.23 o
   1   4   3       39.34       37.20      3.92 o
   2   4   3      728.69      817.52     14.80 o
   3   4   3     1560.25     1643.42     24.60 o
   4   4   3     2699.83     2947.84     40.94 o
   5   4   3     1475.01     1452.52     25.56 o
   6   4   3     1225.63     1192.23     30.67 o
   7   4   3       22.11       12.58      6.61 o
   8   4   3      103.03      149.48     12.04 o
   9   4   3      297.82      280.77     18.60 o
  10   4   3        3.78        5.70      9.14 o
  11   4   3       91.08       97.75     16.29 o
  12   4   3       70.58      113.28     23.40 o
 -12   5   3        6.48       32.05     13.08 o
 -11   5   3       45.31       36.52     10.78 o
 -10   5   3      365.41      380.73     22.77 o
  -9   5   3      373.44      407.37     19.08 o
  -8   5   3      590.03      546.08     20.02 o
  -7   5   3       36.39       32.00      6.63 o
  -6   5   3      913.58      844.18     21.72 o
  -5   5   3      502.71      536.46     19.56 o
  -4   5   3      374.89      378.24     10.81 o
  -3   5   3     6230.46     6174.47     64.33 o
  -2   5   3      102.84      121.65      6.22 o
  -1   5   3     4018.01     4406.21     51.08 o
   0   5   3        8.04       23.90      3.27 o
   1   5   3      917.13      908.89     19.79 o
   2   5   3       43.57       28.91      5.95 o
   3   5   3      518.52      515.55     14.64 o
   4   5   3     1928.11     1824.40     30.58 o
   5   5   3        0.28       -1.55      2.64 o
   6   5   3     1252.63     1261.27     26.56 o
   7   5   3      124.73      176.07     10.36 o
   8   5   3     1311.60     1223.47     27.75 o
   9   5   3        2.05       -0.07      6.32 o
  10   5   3        8.07       21.39     10.29 o
  11   5   3       18.08        8.12     11.37 o
  12   5   3       58.30       52.73     20.06 o
 -11   6   3      106.17      100.62     15.42 o
 -10   6   3       39.26       55.72     10.67 o
  -9   6   3      170.05      151.93     13.00 o
  -8   6   3       50.97       32.44      7.91 o
  -7   6   3       24.48       20.27      7.72 o
  -6   6   3       11.80        2.92      4.52 o
  -5   6   3       37.81       27.56      5.02 o
  -4   6   3     1018.68     1002.67     19.71 o
  -3   6   3     3635.80     3948.80     52.97 o
  -2   6   3        2.51       -0.32      2.51 o
  -1   6   3        6.82       -3.30      2.17 o
   0   6   3       58.10       75.38      5.16 o
   1   6   3      468.78      574.92     15.43 o
   2   6   3     1135.72     1227.68     23.62 o
   3   6   3      674.06      742.64     18.09 o
   4   6   3      962.85     1039.96     21.59 o
   5   6   3     1773.28     1706.34     32.22 o
   6   6   3     4809.27     4834.15     79.08 o
   7   6   3       93.28       85.14      8.59 o
   8   6   3      958.91      935.75     33.36 o
   9   6   3      159.18      172.82     17.67 o
  10   6   3        0.18       -6.11      8.51 o
  11   6   3      294.59      301.61     26.21 o
 -11   7   3        1.57       -5.01      9.78 o
 -10   7   3       78.08       49.86     10.52 o
  -9   7   3      215.29      214.17     16.16 o
  -8   7   3     1332.15     1368.81     35.74 o
  -7   7   3      407.46      395.17     18.70 o
  -6   7   3        2.44       -0.89      3.94 o
  -5   7   3     2341.64     2319.17     41.78 o
  -4   7   3        0.96       -1.81      3.17 o
  -3   7   3      139.84      135.73      7.96 o
  -2   7   3        6.65        5.86      3.19 o
  -1   7   3      458.68      566.61     16.17 o
   0   7   3       78.32       98.30      6.25 o
   1   7   3      508.68      479.94     11.95 o
   2   7   3     2211.07     2274.73     37.96 o
   3   7   3       85.18      101.54      8.62 o
   4   7   3      436.20      429.97     15.97 o
   5   7   3       12.35       12.38      4.49 o
   6   7   3       11.08       14.98      5.77 o
   7   7   3      129.91      121.72     14.30 o
   8   7   3       69.02       71.29     11.75 o
   9   7   3      189.56      146.54     16.62 o
  10   7   3       33.04       45.19     18.18 o
  11   7   3      184.76      194.00     26.94 o
 -11   8   3        1.08       -1.94     11.27 o
 -10   8   3       13.24       15.36      9.80 o
  -9   8   3        0.18       -1.06      7.20 o
  -8   8   3      107.01      116.28     13.77 o
  -7   8   3      598.90      683.53     34.21 o
  -6   8   3      235.50      274.49     14.81 o
  -5   8   3     1739.36     1647.75     33.88 o
  -4   8   3     2071.51     2111.17     38.39 o
  -3   8   3      239.16      249.39     12.57 o
  -2   8   3        6.56       13.36      4.33 o
  -1   8   3      624.43      693.85     17.63 o
   0   8   3     1061.72      890.28     19.79 o
   1   8   3     2823.84     2711.25     42.18 o
   2   8   3      378.20      368.66     11.72 o
   3   8   3      199.52      162.85     13.02 o
   4   8   3       17.13       30.11      6.19 o
   5   8   3      525.20      500.91     29.66 o
   6   8   3      231.73      211.45     15.00 o
   7   8   3       23.00       29.40     10.86 o
   8   8   3        1.03       11.66      8.06 o
   9   8   3       97.90       82.48     14.08 o
  10   8   3      715.68      817.44     38.00 o
  11   8   3      215.44      259.91     35.54 o
 -10   9   3      392.14      426.55     33.06 o
  -9   9   3       79.82       64.23     14.02 o
  -8   9   3      216.86      227.99     19.98 o
  -7   9   3      619.65      639.92     26.14 o
  -6   9   3        0.28       -4.84      4.89 o
  -5   9   3       63.80       55.89      9.56 o
  -4   9   3        2.76        5.13      4.45 o
  -3   9   3      279.39      296.54     15.95 o
  -2   9   3       10.78       11.48      4.33 o
  -1   9   3      178.09      156.58      9.61 o
   0   9   3       71.97      107.51      7.86 o
   1   9   3      832.90      778.42     17.75 o
   2   9   3      258.07      211.95      9.74 o
   3   9   3       54.66       50.56      7.45 o
   4   9   3      251.26      253.93     26.05 o
   5   9   3      790.35      784.09     26.24 o
   6   9   3      351.50      375.01     19.78 o
   7   9   3      248.43      247.19     19.62 o
   8   9   3      161.33      189.14     18.62 o
   9   9   3      120.59      120.01     16.41 o
  10   9   3      194.10      198.84     27.44 o
 -10  10   3       13.39       22.52     14.47 o
  -9  10   3      255.32      253.92     35.94 o
  -8  10   3      309.67      329.06     28.64 o
  -7  10   3       13.28       15.64      7.38 o
  -6  10   3       29.47       26.32      8.68 o
  -5  10   3      358.03      338.16     17.39 o
  -4  10   3        0.81        0.47      4.41 o
  -3  10   3      130.48      129.71     11.80 o
  -2  10   3      554.23      540.20     18.18 o
  -1  10   3       87.81       95.04      8.49 o
   0  10   3       37.44       32.23      5.21 o
   1  10   3        0.80        3.68      3.63 o
   2  10   3       29.58       35.04      5.10 o
   3  10   3        5.14        4.60      6.75 o
   4  10   3      292.29      341.68     17.83 o
   5  10   3     1045.61     1039.79     30.90 o
   6  10   3     2017.70     1893.22     76.77 o
   7  10   3        5.18        0.21      7.80 o
   8  10   3      818.09      858.12     81.86 o
   9  10   3      191.34      186.85     20.46 o
  10  10   3        6.99        1.68     13.94 o
  -9  11   3       13.13       12.40     16.34 o
  -8  11   3       16.90       20.30     13.44 o
  -7  11   3       16.52       18.15      7.84 o
  -6  11   3        3.17        1.67      6.32 o
  -5  11   3      538.90      509.86     20.03 o
  -4  11   3      767.04      765.02     23.08 o
  -3  11   3     2613.82     2571.83     62.55 o
  -2  11   3      687.40      603.40     22.56 o
  -1  11   3      194.92      181.96     11.80 o
   0  11   3     1260.06     1220.70     25.81 o
   1  11   3      102.41      102.23      8.95 o
   2  11   3      141.74      148.69      9.55 o
   3  11   3      804.45      799.37     33.17 o
   4  11   3      554.87      572.28     26.26 o
   5  11   3       18.55        7.40      7.42 o
   6  11   3      329.52      321.53     22.92 o
   7  11   3      589.93      660.43     32.54 o
   8  11   3      375.08      422.58     34.62 o
   9  11   3       36.72       40.84     20.34 o
  -9  12   3      201.58      282.29     37.52 o
  -8  12   3      156.63      197.22     62.30 o
  -7  12   3       10.09       12.07      9.53 o
  -6  12   3        0.00       -5.77      7.20 o
  -5  12   3      422.61      441.28     25.75 o
  -4  12   3      197.87      196.67     14.21 o
  -3  12   3       95.41       91.20     13.26 o
  -2  12   3     2076.89     2035.42     46.06 o
  -1  12   3     3007.86     2990.76     52.70 o
   0  12   3       42.44       35.83      6.53 o
   1  12   3        0.43       -2.14      4.43 o
   2  12   3        3.40        6.39      6.05 o
   3  12   3       28.18       35.24     12.01 o
   4  12   3      455.82      402.10     23.74 o
   5  12   3     1053.71     1026.79     37.24 o
   6  12   3      171.97      186.55     18.88 o
   7  12   3      234.42      212.28     21.65 o
   8  12   3       11.87       39.11     16.08 o
   9  12   3      123.08      111.53     23.41 o
  -8  13   3      481.31      472.62     36.37 o
  -7  13   3      344.63      334.82     41.66 o
  -6  13   3       47.70       73.00     23.76 o
  -5  13   3      120.68      141.21     16.57 o
  -4  13   3        0.00       -1.19      6.27 o
  -3  13   3       20.74       28.63      9.16 o
  -2  13   3       74.88       70.42     12.89 o
  -1  13   3      129.04      141.46     13.42 o
   0  13   3       16.95       22.22      7.25 o
   1  13   3     1060.98     1052.47     32.48 o
   2  13   3      115.70      118.60     12.63 o
   3  13   3        4.15        1.91      6.78 o
   4  13   3      133.63      139.10     16.23 o
   5  13   3      174.39      199.02     25.82 o
   6  13   3       47.55       59.72     13.19 o
   7  13   3      485.97      467.06     30.59 o
   8  13   3      151.61      200.98     29.70 o
  -7  14   3      967.42     1006.29     51.75 o
  -6  14   3      476.36      578.96     37.02 o
  -5  14   3        9.78        4.95      9.56 o
  -4  14   3       40.34       27.69      9.92 o
  -3  14   3      156.62      149.72     17.28 o
  -2  14   3      183.41      190.54     18.53 o
  -1  14   3        6.45        7.83      6.79 o
   0  14   3      272.83      266.42     18.55 o
   1  14   3      726.88      705.40     27.82 o
   2  14   3       45.11       49.31     12.33 o
   3  14   3      294.13      283.92     35.06 o
   4  14   3      131.32      138.64     20.20 o
   5  14   3       10.88        5.02      9.07 o
   6  14   3       17.58       19.07     11.57 o
   7  14   3       56.88       63.83     16.52 o
  -6  15   3      202.71      275.48     29.20 o
  -5  15   3      202.21      210.48     31.34 o
  -4  15   3      158.61      164.27     21.68 o
  -3  15   3       63.40       53.14     12.99 o
  -2  15   3       50.66       29.49      9.61 o
  -1  15   3      554.71      536.85     26.15 o
   0  15   3      117.42      136.84     14.81 o
   1  15   3      911.21      920.54     38.85 o
   2  15   3      400.72      425.69     40.12 o
   3  15   3      262.84      268.54     20.64 o
   4  15   3      350.19      382.03     36.31 o
   5  15   3      253.02      225.41     22.07 o
   6  15   3        0.39       -9.00     10.93 o
  -5  16   3      209.71      255.71     28.42 o
  -4  16   3       84.36       63.93     16.93 o
  -3  16   3       20.47       22.87     13.07 o
  -2  16   3        7.80        3.14      9.40 o
  -1  16   3       67.01       68.99     13.51 o
   0  16   3      428.80      433.00     25.20 o
   1  16   3      366.99      392.09     24.34 o
   2  16   3        0.44       -7.79      8.00 o
   3  16   3      240.42      210.57     21.40 o
   4  16   3       21.00       30.90     13.93 o
   5  16   3        8.99       16.10     13.67 o
  -3  17   3      830.18      932.26     54.98 o
  -2  17   3       94.52       90.31     22.24 o
  -1  17   3      171.80      163.35     19.59 o
   0  17   3      166.39      163.51     20.02 o
   1  17   3       27.16       25.26     11.62 o
   2  17   3       27.38       36.03     13.72 o
   3  17   3      206.37      178.87     23.77 o
 -12   0   4      262.85      322.54     38.15 o
 -11   0   4        1.83        1.99     10.66 o
 -10   0   4      332.37      340.31     25.63 o
  -9   0   4        3.83        2.59      7.13 o
  -8   0   4      147.98      175.81     16.56 o
  -7   0   4      878.29      824.30     33.88 o
  -6   0   4      174.85      178.54     13.34 o
  -5   0   4     4298.74     4170.48     66.35 o
  -4   0   4      764.28      779.86     17.57 o
  -3   0   4       16.12        2.90      2.31 o
  -2   0   4     2106.15     2188.42     38.46 o
  -1   0   4    19689.30    19996.64    261.85 o
   0   0   4     6677.72     6884.28    202.77 o
   1   0   4     5502.96     5825.26    120.19 o
   2   0   4     4694.16     4739.76     71.05 o
   3   0   4     1032.35     1122.77     20.97 o
   4   0   4     2873.82     3055.46     61.30 o
   5   0   4     6207.78     6009.67    100.26 o
   6   0   4     2377.79     2448.22     51.58 o
   7   0   4      310.81      292.97     19.68 o
   8   0   4       49.89       72.55     12.41 o
   9   0   4      396.82      400.88     62.45 o
  10   0   4        1.60       -1.41     11.10 o
  11   0   4       82.12       49.79     17.84 o
  12   0   4     1313.53     1446.44    116.82 o
 -12   1   4       53.56       31.05     12.97 o
 -11   1   4      655.30      693.13     29.14 o
 -10   1   4       69.78       54.38      9.27 o
  -9   1   4      135.82      119.56     10.73 o
  -8   1   4        0.26        0.04      4.24 o
  -7   1   4      962.85      926.97     25.55 o
  -6   1   4      223.57      188.57     10.60 o
  -5   1   4       20.78       21.14      3.29 o
  -4   1   4      952.05      881.77     14.32 o
  -3   1   4    10074.86    10328.09     94.37 o
  -2   1   4      923.56      887.55     11.53 o
  -1   1   4     7701.42     7922.48     70.70 o
   0   1   4     2841.45     2851.65     70.66 o
   1   1   4      156.33      177.39      2.96 o
   2   1   4      249.69      270.66      5.30 o
   3   1   4       60.40       74.80      3.41 o
   4   1   4     1651.36     1620.52     20.17 o
   5   1   4       28.27       23.61      3.66 o
   6   1   4     1682.09     1597.93     27.17 o
   7   1   4      565.74      539.25     19.00 o
   8   1   4      387.94      362.20     16.86 o
   9   1   4      391.33      359.47     19.83 o
  10   1   4       56.50       51.77     11.56 o
  11   1   4      444.83      392.11     26.71 o
  12   1   4        5.94        8.86     15.37 o
 -12   2   4      221.12      260.86     32.69 o
 -11   2   4        1.85        6.93      7.90 o
 -10   2   4      882.05      943.67     29.84 o
  -9   2   4       66.77       56.54      7.98 o
  -8   2   4      734.87      708.38     20.66 o
  -7   2   4     6271.71     6119.23     81.43 o
  -6   2   4     1442.54     1446.92     26.40 o
  -5   2   4      535.41      551.36     13.18 o
  -4   2   4     3905.91     4131.90     45.78 o
  -3   2   4     1645.18     1871.71     21.22 o
  -2   2   4      290.88      332.57      6.02 o
  -1   2   4     5371.02     5251.98     47.49 o
   0   2   4     2704.49     2805.83     28.78 o
   1   2   4     2991.00     3187.27     34.49 o
   2   2   4     2882.82     2932.44     29.91 o
   3   2   4     1443.75     1500.98     19.83 o
   4   2   4      333.85      365.01      8.63 o
   5   2   4      946.44      904.24     16.84 o
   6   2   4       63.95       58.28      6.00 o
   7   2   4     1115.10     1018.87     23.16 o
   8   2   4       78.49       71.57     11.98 o
   9   2   4      412.37      403.53     20.81 o
  10   2   4      612.15      600.76     29.96 o
  11   2   4      170.22      157.75     25.15 o
  12   2   4       14.47        7.23     14.60 o
 -12   3   4       61.53       19.65     11.80 o
 -11   3   4      195.59      170.26     17.37 o
 -10   3   4       33.78       32.76      8.09 o
  -9   3   4      782.21      778.07     24.34 o
  -8   3   4     1429.72     1422.78     29.91 o
  -7   3   4       53.70       64.55      7.43 o
  -6   3   4     2789.26     2661.85     43.73 o
  -5   3   4      725.51      712.77     15.23 o
  -4   3   4      273.43      271.76      9.13 o
  -3   3   4      999.17     1083.32     14.69 o
  -2   3   4      106.53      160.77      4.43 o
  -1   3   4     1565.36     1505.38     15.93 o
   0   3   4     1817.40     1782.67     18.94 o
   1   3   4    12314.14    12240.06    117.71 o
   2   3   4     4220.17     4198.05     46.24 o
   3   3   4     1087.53     1133.43     16.65 o
   4   3   4     1140.97     1275.97     21.73 o
   5   3   4        6.41        6.30      2.96 o
   6   3   4       39.81       18.44      4.37 o
   7   3   4        5.54        6.10      4.01 o
   8   3   4     3001.46     2892.43     52.86 o
   9   3   4      118.64      142.59     15.84 o
  10   3   4       62.09       43.19     12.53 o
  11   3   4     1001.68      947.02     39.35 o
  12   3   4      749.12      766.24     57.26 o
 -12   4   4       30.74       19.53     11.31 o
 -11   4   4      209.10      249.92     20.72 o
 -10   4   4      334.31      323.25     18.91 o
  -9   4   4        5.53        7.85      5.78 o
  -8   4   4      366.78      359.64     17.07 o
  -7   4   4     4468.44     4299.44     65.60 o
  -6   4   4      268.67      233.26     12.27 o
  -5   4   4        1.52       -3.79      2.89 o
  -4   4   4      340.18      317.38      9.67 o
  -3   4   4     1417.54     1616.25     21.90 o
  -2   4   4      188.42      154.66      5.35 o
  -1   4   4     4079.13     4263.82     42.90 o
   0   4   4      444.30      417.21      7.41 o
   1   4   4      569.37      576.74     13.85 o
   2   4   4       74.12       40.62      5.01 o
   3   4   4     3622.02     3731.36     44.34 o
   4   4   4       16.54       15.02      3.10 o
   5   4   4       56.35       49.72      7.31 o
   6   4   4      540.60      521.34     15.13 o
   7   4   4     1179.11     1107.10     34.44 o
   8   4   4       42.27       42.19      7.58 o
   9   4   4      739.12      748.68     28.05 o
  10   4   4     2388.48     2312.58     61.21 o
  11   4   4      211.24      223.70     22.22 o
  12   4   4      129.91      187.61     55.36 o
 -12   5   4       81.18       89.69     17.42 o
 -11   5   4      566.26      600.36     29.69 o
 -10   5   4       92.48      106.26     13.00 o
  -9   5   4       60.67       63.60      8.99 o
  -8   5   4      112.30       86.32      9.08 o
  -7   5   4      210.14      216.91     13.20 o
  -6   5   4      126.84      125.66      9.67 o
  -5   5   4      223.44      234.79     11.36 o
  -4   5   4        5.72        5.72      2.80 o
  -3   5   4      509.64      383.77     12.56 o
  -2   5   4     1558.49     1631.87     24.31 o
  -1   5   4      351.32      295.61      8.31 o
   0   5   4      606.23      662.91     12.05 o
   1   5   4     1036.70     1019.71     17.41 o
   2   5   4     3339.83     3367.62     48.07 o
   3   5   4     1198.89     1244.52     23.72 o
   4   5   4      205.44      181.01      7.28 o
   5   5   4      131.12      132.52     10.95 o
   6   5   4     1404.15     1388.58     28.09 o
   7   5   4      104.14      126.95     14.50 o
   8   5   4      621.41      591.88     26.11 o
   9   5   4       83.96       71.52     12.76 o
  10   5   4      177.62      135.41     17.06 o
  11   5   4      486.89      453.64     39.86 o
 -11   6   4      130.85      106.17     15.33 o
 -10   6   4       12.15       10.11      7.32 o
  -9   6   4      508.77      516.83     22.99 o
  -8   6   4      158.12      164.63     13.66 o
  -7   6   4       46.85       23.90      6.31 o
  -6   6   4      680.52      628.88     22.21 o
  -5   6   4     1035.46      952.16     23.08 o
  -4   6   4      135.74      141.15      7.62 o
  -3   6   4     3294.51     3439.11     42.52 o
  -2   6   4     1892.97     1888.25     29.84 o
  -1   6   4     3290.95     3379.33     45.22 o
   0   6   4      192.83      170.44      6.88 o
   1   6   4      270.99      303.35      7.86 o
   2   6   4      771.89      841.17     19.16 o
   3   6   4       36.92       41.05      5.13 o
   4   6   4     2768.55     2749.25     45.07 o
   5   6   4     2518.08     2556.43     41.59 o
   6   6   4      631.30      657.35     19.29 o
   7   6   4      101.31      103.56     10.18 o
   8   6   4      404.03      469.08     24.31 o
   9   6   4       12.43        0.16      7.95 o
  10   6   4      200.47      176.18     19.29 o
  11   6   4       27.90       12.66     14.45 o
 -11   7   4      362.94      399.78     27.29 o
 -10   7   4      433.63      431.96     23.34 o
  -9   7   4       35.64       60.67     10.02 o
  -8   7   4      266.04      256.92     17.04 o
  -7   7   4      174.75      140.85     15.46 o
  -6   7   4     1766.49     1692.39     36.55 o
  -5   7   4       55.13       39.23      5.65 o
  -4   7   4     1073.79     1019.33     23.41 o
  -3   7   4      853.83      788.07     17.82 o
  -2   7   4       60.95       52.56      5.57 o
  -1   7   4      893.11      796.66     16.98 o
   0   7   4     1005.69      978.30     18.51 o
   1   7   4        0.60       -2.64      1.89 o
   2   7   4      127.38      135.95      8.36 o
   3   7   4     1224.96     1140.82     25.59 o
   4   7   4      411.62      396.14     16.17 o
   5   7   4       91.70       80.71      9.00 o
   6   7   4        1.09        3.60      4.93 o
   7   7   4       57.52       39.57      9.06 o
   8   7   4      171.25      120.24     17.19 o
   9   7   4      128.68      104.91     24.63 o
  10   7   4      226.21      238.03     22.36 o
  11   7   4      111.57       99.17     33.79 o
 -11   8   4       89.43       88.08     18.93 o
 -10   8   4      236.92      267.98     19.78 o
  -9   8   4        0.02       -3.70      8.04 o
  -8   8   4      349.33      341.09     22.37 o
  -7   8   4        0.04        2.03      5.60 o
  -6   8   4      103.53      105.21      9.96 o
  -5   8   4      803.08      780.90     21.88 o
  -4   8   4      878.40      894.53     31.36 o
  -3   8   4     1120.29     1155.74     25.78 o
  -2   8   4       29.93       33.50      5.22 o
  -1   8   4      454.66      460.55     14.00 o
   0   8   4       70.23       56.06      5.43 o
   1   8   4        1.95        1.31      2.37 o
   2   8   4     1688.95     1668.16     34.27 o
   3   8   4       95.24       88.90      8.43 o
   4   8   4      555.67      518.13     36.12 o
   5   8   4     1104.80     1029.65     28.53 o
   6   8   4      289.58      253.90     18.10 o
   7   8   4       92.27       96.76     20.21 o
   8   8   4      903.60      881.52     47.02 o
   9   8   4        5.10        8.76      9.03 o
  10   8   4        7.04       14.54     14.38 o
  11   8   4       25.15       24.89     17.11 o
 -10   9   4      197.12      213.18     24.97 o
  -9   9   4      277.19      304.77     24.46 o
  -8   9   4      486.23      586.27     29.74 o
  -7   9   4      107.54      112.17     16.56 o
  -6   9   4       89.46       76.21      9.38 o
  -5   9   4     1020.11      960.18     40.87 o
  -4   9   4       85.36       77.33      8.00 o
  -3   9   4      883.03      836.15     22.25 o
  -2   9   4       26.84       16.87      4.64 o
  -1   9   4       21.66       17.15      4.55 o
   0   9   4       21.51        9.27      3.62 o
   1   9   4     2245.61     2213.08     34.62 o
   2   9   4      651.26      590.72     27.28 o
   3   9   4       21.32       28.31      6.10 o
   4   9   4     1148.00     1072.55     28.88 o
   5   9   4      324.60      319.92     17.50 o
   6   9   4      144.84      142.79     14.69 o
   7   9   4      198.17      174.18     16.72 o
   8   9   4      492.44      470.34     26.38 o
   9   9   4      314.43      381.94     46.70 o
  10   9   4        9.90       -8.13     13.06 o
 -10  10   4      113.45      180.62     43.20 o
  -9  10   4      141.12      114.92     21.47 o
  -8  10   4      513.00      501.77     31.97 o
  -7  10   4      356.04      351.19     20.25 o
  -6  10   4       30.41       36.86      8.82 o
  -5  10   4      125.74      151.89     11.83 o
  -4  10   4        1.92        4.94      4.41 o
  -3  10   4       34.44       35.26      7.05 o
  -2  10   4      245.47      222.37     12.32 o
  -1  10   4     1203.24     1166.92     26.22 o
   0  10   4     2918.59     2837.17     43.61 o
   1  10   4      613.71      586.61     15.59 o
   2  10   4     1699.96     1664.73     37.67 o
   3  10   4     1146.39     1151.40     33.25 o
   4  10   4      118.98      113.37     11.52 o
   5  10   4        3.72        7.16      6.71 o
   6  10   4       71.31       69.65     11.51 o
   7  10   4        0.29        3.51      7.75 o
   8  10   4      252.45      264.66     21.86 o
   9  10   4       13.27       28.93     13.95 o
  10  10   4      587.63      621.84     44.38 o
  -9  11   4       22.90       21.88     23.05 o
  -8  11   4       46.98       32.66     14.70 o
  -7  11   4       18.24        8.81      7.49 o
  -6  11   4       23.69        5.69      6.48 o
  -5  11   4       49.16       50.57      8.87 o
  -4  11   4     2296.83     2305.40     48.12 o
  -3  11   4        0.06        2.67      5.60 o
  -2  11   4      469.10      411.75     16.94 o
  -1  11   4      131.55      112.28      9.56 o
   0  11   4      491.12      465.81     15.51 o
   1  11   4      286.78      286.88     12.04 o
   2  11   4      668.07      607.99     20.39 o
   3  11   4       20.13       10.25      6.44 o
   4  11   4        1.52        1.19      6.67 o
   5  11   4      101.55      112.36     17.76 o
   6  11   4       18.32        8.81      8.21 o
   7  11   4       15.31        7.42      8.67 o
   8  11   4        3.08       12.74     12.54 o
   9  11   4        0.40       -3.71     13.33 o
  -9  12   4      240.79      403.18     54.79 o
  -8  12   4       31.44        9.59     16.28 o
  -7  12   4       98.71       75.61     21.30 o
  -6  12   4       56.81       85.81     11.62 o
  -5  12   4       58.76       79.71     10.70 o
  -4  12   4       44.09       44.91     13.23 o
  -3  12   4      370.02      351.42     37.18 o
  -2  12   4      792.62      774.31     29.24 o
  -1  12   4      169.35      163.63     12.78 o
   0  12   4      394.49      404.05     19.53 o
   1  12   4        8.25        6.03      5.37 o
   2  12   4       69.77       36.70     11.64 o
   3  12   4      133.28      112.81     14.38 o
   4  12   4        1.51        3.80      6.35 o
   5  12   4      880.07      931.05     35.49 o
   6  12   4      322.30      334.75     23.97 o
   7  12   4        0.92       10.00     11.43 o
   8  12   4       53.26       63.84     18.43 o
   9  12   4      195.67      169.84     26.66 o
  -8  13   4        0.18       14.31     21.79 o
  -7  13   4      121.78      130.54     24.78 o
  -6  13   4       36.05       27.47     10.65 o
  -5  13   4      896.68      885.30     36.32 o
  -4  13   4      379.22      387.64     20.13 o
  -3  13   4        2.51        8.86      7.67 o
  -2  13   4        3.17        5.26      8.05 o
  -1  13   4      805.89      799.27     27.61 o
   0  13   4     1253.87     1150.17     33.16 o
   1  13   4      117.93      123.39     17.63 o
   2  13   4       10.14       12.63      6.45 o
   3  13   4      376.81      384.36     21.25 o
   4  13   4      177.89      168.81     17.43 o
   5  13   4       38.41       38.22     11.04 o
   6  13   4      173.98      184.52     19.05 o
   7  13   4       45.21       62.49     14.53 o
   8  13   4        8.72       15.36     17.08 o
  -7  14   4       70.67       90.75     26.09 o
  -6  14   4        0.96        3.68     14.01 o
  -5  14   4       52.89       52.36     12.90 o
  -4  14   4        0.88       11.59      8.86 o
  -3  14   4      171.11      196.84     26.77 o
  -2  14   4      115.96      147.82     16.55 o
  -1  14   4       14.48        5.13      9.61 o
   0  14   4        1.36        4.07      6.72 o
   1  14   4       24.85       31.95      8.54 o
   2  14   4       65.89       69.52     17.01 o
   3  14   4       17.46        7.87      7.38 o
   4  14   4      177.84      157.18     17.87 o
   5  14   4      102.91      133.13     17.26 o
   6  14   4      101.38      166.09     20.30 o
   7  14   4       16.01       22.51     12.17 o
  -6  15   4        2.55        6.15     13.35 o
  -5  15   4       22.93       18.69     13.39 o
  -4  15   4        1.92        9.70      9.72 o
  -3  15   4      289.17      299.20     24.15 o
  -2  15   4      784.66      758.39     31.10 o
  -1  15   4      429.87      425.91     32.35 o
   0  15   4       95.83      118.49     14.10 o
   1  15   4      200.87      194.09     17.58 o
   2  15   4       15.19       19.11      8.70 o
   3  15   4      279.12      241.90     22.94 o
   4  15   4      149.95      218.62     28.35 o
   5  15   4       75.40       52.22     13.05 o
   6  15   4        2.66        8.75     11.33 o
  -5  16   4        1.75      -10.47     13.68 o
  -4  16   4        3.43        0.77     12.18 o
  -3  16   4       30.69       18.74     17.76 o
  -2  16   4       92.06      105.54     14.64 o
  -1  16   4      204.10      203.15     18.84 o
   0  16   4      775.12      770.58     32.21 o
   1  16   4        3.21        2.73      8.34 o
   2  16   4       16.86       21.28      9.85 o
   3  16   4       52.43       40.16     12.97 o
   4  16   4      209.96      206.20     35.33 o
   5  16   4        1.33        7.74     12.65 o
  -3  17   4       22.87       16.11     13.11 o
  -2  17   4       63.40       49.21     14.53 o
  -1  17   4      156.42      127.33     27.11 o
   0  17   4       65.71       54.09     16.26 o
   1  17   4      165.04      180.95     33.53 o
   2  17   4      230.32      223.06     26.07 o
   3  17   4       56.70       27.00     17.41 o
 -12   1   5       86.17       56.89     14.18 o
 -11   1   5        5.72        1.38      7.86 o
 -10   1   5       61.04       63.93     10.09 o
  -9   1   5      530.49      501.47     19.43 o
  -8   1   5      266.54      256.02     13.68 o
  -7   1   5       18.46        2.54      4.19 o
  -6   1   5        9.24        9.23      3.97 o
  -5   1   5     1664.32     1670.18     25.03 o
  -4   1   5     2363.70     2406.92     28.68 o
  -3   1   5        3.31       11.76      2.08 o
  -2   1   5       81.02       91.37      3.75 o
  -1   1   5      808.96      828.57     11.41 o
   0   1   5        3.80        2.33      0.97 o
   1   1   5     4464.70     4467.62     50.26 o
   2   1   5     1703.17     1612.24     17.53 o
   3   1   5      108.20      134.77      4.98 o
   4   1   5      136.01      167.79      5.67 o
   5   1   5        2.37        1.48      2.58 o
   6   1   5      827.86      830.21     19.24 o
   7   1   5      553.67      570.89     18.48 o
   8   1   5      490.70      517.84     19.44 o
   9   1   5        2.38       -1.36      6.72 o
  10   1   5       13.27        9.34      8.62 o
  11   1   5       12.80        0.02      9.41 o
  12   1   5       87.97       96.78     29.47 o
 -12   2   5      139.09      162.95     19.99 o
 -11   2   5       13.54       10.78      9.17 o
 -10   2   5      105.73      120.34     12.63 o
  -9   2   5      960.35      969.12     27.22 o
  -8   2   5       74.23       76.17      8.37 o
  -7   2   5     2922.00     2742.72     43.00 o
  -6   2   5     2596.72     2599.48     39.27 o
  -5   2   5      496.50      487.07     12.68 o
  -4   2   5       37.51       34.55      3.64 o
  -3   2   5     1062.36     1120.75     16.47 o
  -2   2   5     1631.18     1541.23     22.38 o
  -1   2   5    12440.59    12798.80    117.36 o
   0   2   5      116.63      140.86      3.72 o
   1   2   5     2668.26     2789.42     33.27 o
   2   2   5     7983.52     8310.71     81.02 o
   3   2   5     3728.75     3796.42     47.37 o
   4   2   5     3138.73     3297.07     38.93 o
   5   2   5      365.43      356.19     10.38 o
   6   2   5       20.15       12.62      3.92 o
   7   2   5      220.04      197.86     10.92 o
   8   2   5        1.29        0.49      4.92 o
   9   2   5      152.24      176.12     20.59 o
  10   2   5      407.35      386.43     25.34 o
  11   2   5       19.23        4.57     11.46 o
  12   2   5       40.41       66.02     28.07 o
 -12   3   5       59.08       47.19     14.38 o
 -11   3   5       60.27       65.72     12.18 o
 -10   3   5       41.69       34.05     10.22 o
  -9   3   5        8.61       18.91      6.56 o
  -8   3   5       10.14       11.63      5.24 o
  -7   3   5     1002.56     1020.76     23.27 o
  -6   3   5      299.12      313.24     13.56 o
  -5   3   5       67.27       77.01     10.39 o
  -4   3   5        3.11        2.86      2.60 o
  -3   3   5     6168.60     6735.34     64.92 o
  -2   3   5      791.39      845.44     11.72 o
  -1   3   5     1474.93     1533.35     16.16 o
   0   3   5     3295.66     3459.41     36.17 o
   1   3   5       19.19       17.93      1.90 o
   2   3   5      124.02      118.22      4.01 o
   3   3   5      337.89      396.47      8.85 o
   4   3   5      324.80      379.90     10.14 o
   5   3   5        7.07        6.60      3.30 o
   6   3   5       47.80       36.77      5.41 o
   7   3   5      216.76      236.99     11.75 o
   8   3   5      633.77      651.44     31.91 o
   9   3   5       72.36       53.26     11.00 o
  10   3   5        0.01       -2.68      8.05 o
  11   3   5       85.94       90.31     18.87 o
  12   3   5       32.46       31.15     23.98 o
 -12   4   5       43.63       45.94     14.04 o
 -11   4   5       19.03       24.40     11.79 o
 -10   4   5      320.91      388.45     28.63 o
  -9   4   5      317.65      342.92     17.92 o
  -8   4   5       32.29       43.20      6.96 o
  -7   4   5     2016.33     2036.67     39.21 o
  -6   4   5     1174.23     1142.76     25.66 o
  -5   4   5       60.25       50.60      9.13 o
  -4   4   5       65.70       83.09      5.95 o
  -3   4   5     2073.57     2169.73     27.15 o
  -2   4   5     1153.38     1147.04     16.20 o
  -1   4   5       57.10       77.54      3.46 o
   0   4   5      561.60      632.85      9.20 o
   1   4   5     1095.83     1121.43     14.02 o
   2   4   5     1530.45     1728.81     26.81 o
   3   4   5      194.97      178.35      5.94 o
   4   4   5      561.56      542.90     11.69 o
   5   4   5      690.49      685.42     15.91 o
   6   4   5      496.62      484.55     15.31 o
   7   4   5      161.70      136.20      9.91 o
   8   4   5     1119.49     1111.41     31.93 o
   9   4   5       12.06        0.39      7.64 o
  10   4   5      323.46      345.74     24.17 o
  11   4   5      153.59      184.88     25.60 o
  12   4   5        8.39       49.48     23.68 o
 -12   5   5       69.66       84.98     23.39 o
 -11   5   5      570.45      637.71     33.67 o
 -10   5   5      622.53      620.79     29.38 o
  -9   5   5        4.79        4.96      6.21 o
  -8   5   5      150.05      117.58     11.26 o
  -7   5   5      406.16      392.60     19.14 o
  -6   5   5       30.84       29.57      7.68 o
  -5   5   5      306.58      267.12     12.62 o
  -4   5   5      420.58      349.64     10.24 o
  -3   5   5      598.01      802.77     14.41 o
  -2   5   5      164.02      181.67      7.09 o
  -1   5   5     3952.23     4171.46     45.87 o
   0   5   5      243.48      251.94      6.65 o
   1   5   5       66.88       71.54      4.70 o
   2   5   5      532.67      485.79     13.23 o
   3   5   5      187.51      183.94      8.67 o
   4   5   5      103.50       99.00      5.37 o
   5   5   5     1557.50     1576.07     27.00 o
   6   5   5     1005.89     1031.14     23.13 o
   7   5   5      222.63      212.87     12.62 o
   8   5   5        0.11       -3.42      5.90 o
   9   5   5       90.25       84.75     13.16 o
  10   5   5       26.29       23.60     10.69 o
  11   5   5       22.11        0.06     13.36 o
 -11   6   5       14.85       13.85     10.41 o
 -10   6   5      133.49      131.53     18.99 o
  -9   6   5      191.32      174.77     14.76 o
  -8   6   5     1101.88     1015.40     28.32 o
  -7   6   5      216.99      216.91     13.79 o
  -6   6   5      600.31      552.72     18.44 o
  -5   6   5     1067.52     1047.65     23.71 o
  -4   6   5      241.42      271.49     10.04 o
  -3   6   5     2411.73     2520.24     32.03 o
  -2   6   5        1.32        3.45      2.69 o
  -1   6   5      198.06      177.85      7.00 o
   0   6   5      397.79      408.80     10.11 o
   1   6   5     1779.47     1745.37     27.31 o
   2   6   5      196.38      210.46      9.16 o
   3   6   5      224.52      250.45     10.60 o
   4   6   5     1137.13     1194.18     31.24 o
   5   6   5      879.78      853.56     19.05 o
   6   6   5      630.82      615.05     17.08 o
   7   6   5      532.41      539.39     23.97 o
   8   6   5     1696.36     1698.15     52.21 o
   9   6   5       88.11       54.48     11.66 o
  10   6   5      167.90      166.56     39.03 o
  11   6   5        7.11        7.50     15.27 o
 -11   7   5       25.73       14.54     10.70 o
 -10   7   5       56.62       48.22     14.86 o
  -9   7   5      215.99      210.95     18.32 o
  -8   7   5       52.00       55.17     10.33 o
  -7   7   5        6.72       13.69      6.94 o
  -6   7   5       10.24        5.19      4.69 o
  -5   7   5      767.94      671.74     17.66 o
  -4   7   5      307.49      317.19     12.58 o
  -3   7   5     1954.06     2018.65     33.35 o
  -2   7   5     1274.96     1314.02     24.16 o
  -1   7   5      269.82      282.20     10.85 o
   0   7   5     1043.39      949.85     18.00 o
   1   7   5      932.00      918.67     19.05 o
   2   7   5       19.78       15.16      4.63 o
   3   7   5       13.74       14.26      4.11 o
   4   7   5      410.19      430.64     21.31 o
   5   7   5     1565.94     1614.17     36.33 o
   6   7   5        3.42        5.46      6.46 o
   7   7   5        0.90        5.33      6.58 o
   8   7   5      155.78      135.55     18.06 o
   9   7   5      856.07      891.71     35.93 o
  10   7   5       87.24      114.76     20.87 o
  11   7   5       16.34       10.32     15.36 o
 -11   8   5      143.58      101.97     17.74 o
 -10   8   5      498.15      478.75     26.60 o
  -9   8   5      433.38      422.31     25.14 o
  -8   8   5      966.23      958.09     33.11 o
  -7   8   5       49.75       38.27      8.99 o
  -6   8   5      445.16      402.34     17.63 o
  -5   8   5      301.81      277.40     14.16 o
  -4   8   5     2854.45     2825.78     47.90 o
  -3   8   5      354.84      352.97     14.09 o
  -2   8   5      293.79      308.46     11.90 o
  -1   8   5     2530.69     2422.31     37.16 o
   0   8   5     5198.78     5058.36     65.26 o
   1   8   5      947.26      893.07     16.35 o
   2   8   5     1826.57     1695.89     31.99 o
   3   8   5     1276.38     1304.58     32.10 o
   4   8   5      531.45      470.28     18.14 o
   5   8   5      804.19      767.90     24.22 o
   6   8   5      479.43      500.29     24.18 o
   7   8   5     1351.65     1316.50     39.72 o
   8   8   5       25.74       11.18      8.40 o
   9   8   5      186.56      235.15     26.69 o
  10   8   5      375.94      395.04     41.60 o
 -10   9   5      120.75      106.55     19.46 o
  -9   9   5        3.94       -3.31     10.25 o
  -8   9   5       59.18       43.12     12.78 o
  -7   9   5       28.22       27.26      9.28 o
  -6   9   5      749.46      704.52     35.91 o
  -5   9   5       17.16       20.23      5.88 o
  -4   9   5       13.70       16.78      5.08 o
  -3   9   5      888.02      902.35     23.10 o
  -2   9   5     1074.35     1052.38     27.98 o
  -1   9   5      200.02      213.76     10.73 o
   0   9   5      833.88      782.02     20.64 o
   1   9   5     1033.23      963.33     23.09 o
   2   9   5       16.98        7.22      4.40 o
   3   9   5      603.34      606.70     23.12 o
   4   9   5      288.70      263.76     15.07 o
   5   9   5      171.27      141.11     16.29 o
   6   9   5      231.97      198.62     17.16 o
   7   9   5        0.13        0.70      8.82 o
   8   9   5      263.91      265.76     21.03 o
   9   9   5       51.86       56.61     17.11 o
  10   9   5       66.58       34.26     23.71 o
 -10  10   5      258.42      223.97     43.32 o
  -9  10   5      332.09      353.28     41.96 o
  -8  10   5       22.01       23.46     13.53 o
  -7  10   5      174.30      134.21     14.12 o
  -6  10   5      158.38      152.58     13.87 o
  -5  10   5       24.88       16.05      6.44 o
  -4  10   5        3.50        6.30      5.54 o
  -3  10   5     1127.59     1123.71     30.33 o
  -2  10   5       84.85       88.14      8.34 o
  -1  10   5     1416.21     1338.54     28.32 o
   0  10   5       10.74        7.93      4.13 o
   1  10   5      235.30      222.14      9.29 o
   2  10   5      305.70      301.18     15.37 o
   3  10   5      565.71      588.57     25.19 o
   4  10   5      222.27      233.24     17.10 o
   5  10   5       38.29       45.89     12.72 o
   6  10   5      396.26      342.29     22.53 o
   7  10   5      151.50      152.98     16.27 o
   8  10   5       75.48       77.37     17.28 o
   9  10   5       10.85       21.45     14.63 o
  10  10   5       98.27      111.03     23.39 o
  -9  11   5       41.09       42.35     24.03 o
  -8  11   5       13.95       27.80     15.80 o
  -7  11   5      209.38      176.48     16.28 o
  -6  11   5      234.39      240.97     27.26 o
  -5  11   5      867.45      880.92     28.46 o
  -4  11   5       29.62       19.74      7.53 o
  -3  11   5      168.72      168.27     14.87 o
  -2  11   5        6.90        0.15      4.98 o
  -1  11   5     1395.83     1344.49     32.09 o
   0  11   5       28.51       24.18      5.48 o
   1  11   5       97.53       92.59      8.21 o
   2  11   5      310.23      311.75     16.99 o
   3  11   5     1019.26     1042.71     33.29 o
   4  11   5        9.72        8.83      7.02 o
   5  11   5      114.83      141.29     15.55 o
   6  11   5     1005.47     1073.71     38.13 o
   7  11   5       54.38       52.12     15.03 o
   8  11   5       78.98       68.74     21.70 o
   9  11   5      369.18      409.06     45.03 o
  -9  12   5      356.01      325.91     50.63 o
  -8  12   5        5.43        1.54     15.67 o
  -7  12   5        2.44        9.10      9.80 o
  -6  12   5      789.94      802.53     29.49 o
  -5  12   5        0.37        1.41      6.71 o
  -4  12   5      166.31      149.71     13.47 o
  -3  12   5      113.04      117.32     13.91 o
  -2  12   5       18.90       21.26      8.31 o
  -1  12   5       32.04       29.06     14.23 o
   0  12   5       75.71       86.99     10.42 o
   1  12   5       53.34       57.68      8.52 o
   2  12   5      201.68      189.83     23.20 o
   3  12   5       22.34       17.96      6.66 o
   4  12   5     1327.99     1350.60     49.49 o
   5  12   5      732.90      707.63     38.92 o
   6  12   5       53.65       42.26     10.82 o
   7  12   5       91.91       83.69     22.73 o
   8  12   5        0.30      -11.48     12.69 o
  -8  13   5       27.60       18.47     22.69 o
  -7  13   5      166.50      153.24     41.69 o
  -6  13   5        4.45       -4.54      8.93 o
  -5  13   5       18.18       21.49      8.37 o
  -4  13   5       43.94       29.55      8.53 o
  -3  13   5      593.35      628.65     32.89 o
  -2  13   5     1748.04     1801.91     49.19 o
  -1  13   5       13.36        7.58      6.29 o
   0  13   5     1212.62     1122.42     43.97 o
   1  13   5      236.97      212.17     16.00 o
   2  13   5       24.80       20.38      7.68 o
   3  13   5       96.54       77.18     10.71 o
   4  13   5      287.70      352.66     23.83 o
   5  13   5      588.45      620.63     31.11 o
   6  13   5      399.43      423.00     27.92 o
   7  13   5        1.98       -4.87      8.74 o
   8  13   5      105.82      100.15     20.89 o
  -7  14   5      461.63      558.25     43.72 o
  -6  14   5       15.52        4.46     12.12 o
  -5  14   5       50.76       55.63     13.36 o
  -4  14   5       40.38       53.49     10.45 o
  -3  14   5        8.34        3.21      8.86 o
  -2  14   5       70.28       68.09     12.86 o
  -1  14   5      354.46      375.06     21.56 o
   0  14   5      615.50      658.95     29.04 o
   1  14   5      128.17      135.25     14.06 o
   2  14   5      601.95      596.99     32.39 o
   3  14   5       33.04       27.30      8.97 o
   4  14   5        3.46      -11.29      7.05 o
   5  14   5        4.50        5.70      8.95 o
   6  14   5      600.91      635.52     34.31 o
   7  14   5      259.52      306.88     28.45 o
  -6  15   5       36.34       31.99     17.50 o
  -5  15   5        1.34       -1.23     11.20 o
  -4  15   5       58.80       55.82     14.92 o
  -3  15   5       85.15       69.80     13.91 o
  -2  15   5      214.77      238.13     21.53 o
  -1  15   5      978.08     1080.09     35.55 o
   0  15   5       17.86       36.23      9.34 o
   1  15   5      523.77      564.16     34.26 o
   2  15   5      275.30      296.35     23.36 o
   3  15   5        3.58       -1.78      7.72 o
   4  15   5        0.00        6.35      9.47 o
   5  15   5      158.20      211.32     21.51 o
   6  15   5        5.51       21.14     12.08 o
  -5  16   5      184.03      213.29     30.85 o
  -4  16   5        3.29        0.63     13.33 o
  -3  16   5      429.01      376.62     32.21 o
  -2  16   5       28.29       35.48     12.15 o
  -1  16   5        2.98       -0.15      8.75 o
   0  16   5       28.91       17.58      9.09 o
   1  16   5        0.07        6.90      9.04 o
   2  16   5       36.64       41.26     14.39 o
   3  16   5       70.56       69.79     14.44 o
   4  16   5       28.89       30.61     11.59 o
  -2  17   5      135.36      154.64     21.50 o
  -1  17   5       77.26       72.81     17.02 o
   0  17   5       17.92       16.96     12.42 o
   1  17   5       41.61       11.21     11.22 o
   2  17   5      468.39      495.28     35.03 o
 -12   0   6      467.26      472.82    128.37 o
 -11   0   6      647.18      662.13     41.06 o
 -10   0   6      147.02      162.40     25.27 o
  -9   0   6      120.35      104.91     14.72 o
  -8   0   6      343.35      366.29     28.05 o
  -7   0   6     3781.08     3634.19     74.29 o
  -6   0   6     4286.92     3984.03     76.00 o
  -5   0   6     1165.57     1145.01     29.87 o
  -4   0   6      567.49      547.55     23.58 o
  -3   0   6    14513.16    15691.27    210.01 o
  -2   0   6     4647.79     4927.57     79.08 o
  -1   0   6     3565.01     3536.45     65.45 o
   0   0   6      174.40      175.83      7.93 o
   1   0   6    10103.15    10444.35    212.24 o
   2   0   6     3132.92     3472.94     54.01 o
   3   0   6    11404.83    11386.50    431.42 o
   4   0   6     3090.70     3176.59     49.86 o
   5   0   6        6.53        0.51      2.74 o
   6   0   6     3229.49     3125.47     67.67 o
   7   0   6       36.89       68.92     11.03 o
   8   0   6      379.45      484.36     42.32 o
   9   0   6       29.98       20.12     13.98 o
  10   0   6      468.06      439.64     36.74 o
  11   0   6     1154.25     1562.77    121.58 o
  12   0   6      594.92      722.31     96.13 o
 -12   1   6      662.30      662.36     36.25 o
 -11   1   6        0.14       13.41      8.38 o
 -10   1   6       18.50        5.18      6.92 o
  -9   1   6     2269.98     2302.79     45.27 o
  -8   1   6      445.21      397.45     16.29 o
  -7   1   6      193.33      180.77     10.65 o
  -6   1   6     1055.11     1019.69     21.34 o
  -5   1   6      360.18      305.91     10.46 o
  -4   1   6      897.77      897.85     13.91 o
  -3   1   6       20.37        9.34      2.08 o
  -2   1   6     4562.25     4809.57     47.82 o
  -1   1   6      909.87      937.18     13.85 o
   0   1   6     2871.11     3001.28     45.76 o
   1   1   6      360.65      424.99      8.85 o
   2   1   6     3054.51     3123.29     34.88 o
   3   1   6      926.92      846.61     15.49 o
   4   1   6      159.26      170.27      6.21 o
   5   1   6     1207.90     1182.29     19.88 o
   6   1   6      290.35      322.05     12.16 o
   7   1   6       71.10       73.34      8.07 o
   8   1   6        0.32       -5.41      5.77 o
   9   1   6        1.59       12.52      7.32 o
  10   1   6      519.73      531.74     28.26 o
  11   1   6        0.45       -0.79     16.23 o
  12   1   6      438.30      505.63     58.60 o
 -12   2   6       22.38       24.08     12.88 o
 -11   2   6        0.17       -4.18      7.39 o
 -10   2   6       60.37       86.76     12.07 o
  -9   2   6      273.39      289.14     16.64 o
  -8   2   6      404.28      385.32     16.13 o
  -7   2   6      188.61      160.43     10.28 o
  -6   2   6      326.04      293.02     11.79 o
  -5   2   6       27.38       42.24      5.26 o
  -4   2   6      218.60      203.69      6.78 o
  -3   2   6      166.05      171.48      7.36 o
  -2   2   6     3012.16     2868.06     34.69 o
  -1   2   6      156.70      203.90      4.63 o
   0   2   6      124.02      159.33      4.29 o
   1   2   6      172.14      163.77      5.73 o
   2   2   6        4.06       -0.90      1.25 o
   3   2   6      153.15      166.26      5.82 o
   4   2   6     1637.13     1705.06     29.41 o
   5   2   6       35.89       27.53      4.45 o
   6   2   6     2937.80     2889.13     43.68 o
   7   2   6      487.47      513.31     16.84 o
   8   2   6      219.28      233.26     20.95 o
   9   2   6      443.05      431.12     23.85 o
  10   2   6        3.86        4.37      8.50 o
  11   2   6      320.53      261.73     40.85 o
  12   2   6       16.53        3.44     19.73 o
 -12   3   6      130.73      136.48     20.10 o
 -11   3   6        0.43        5.45      8.45 o
 -10   3   6     1928.03     1899.84     49.39 o
  -9   3   6       13.09       15.54      6.74 o
  -8   3   6      204.74      194.44     12.49 o
  -7   3   6      960.65      960.88     24.27 o
  -6   3   6      180.31      195.96     18.55 o
  -5   3   6      346.25      333.07     14.86 o
  -4   3   6      681.56      684.96     14.29 o
  -3   3   6      362.80      292.36      7.51 o
  -2   3   6     2883.74     2942.17     28.96 o
  -1   3   6       97.12      109.53      3.50 o
   0   3   6     2626.11     2417.61     30.20 o
   1   3   6     1388.30     1254.11     14.07 o
   2   3   6     6349.18     6903.36     73.12 o
   3   3   6      366.08      392.81     10.97 o
   4   3   6       94.62       82.87      4.98 o
   5   3   6      170.75      184.36      8.64 o
   6   3   6       62.08       56.33      8.06 o
   7   3   6      878.11      871.54     21.69 o
   8   3   6       60.28       89.52     11.74 o
   9   3   6       25.68       33.53      9.35 o
  10   3   6      463.48      530.69     28.47 o
  11   3   6        2.35       14.58     17.85 o
  12   3   6      189.10      116.30     32.72 o
 -12   4   6      239.65      228.10     24.41 o
 -11   4   6       89.80       85.71     16.51 o
 -10   4   6       88.61       91.59     12.70 o
  -9   4   6      715.67      719.68     25.64 o
  -8   4   6     1361.56     1372.80     29.84 o
  -7   4   6       29.09       16.83      5.81 o
  -6   4   6      187.83      182.44     11.01 o
  -5   4   6       36.43       39.48      5.44 o
  -4   4   6        5.46       -0.90      2.37 o
  -3   4   6      733.34      727.08     12.60 o
  -2   4   6     1521.13     1495.96     19.54 o
  -1   4   6    11704.98    12073.88    102.63 o
   0   4   6       62.00       66.52      2.99 o
   1   4   6      142.33      100.14      3.44 o
   2   4   6     1228.74     1137.05     16.33 o
   3   4   6      240.81      273.40      9.50 o
   4   4   6       10.60       13.58      2.88 o
   5   4   6      999.87      914.82     18.88 o
   6   4   6     1365.75     1329.05     34.01 o
   7   4   6       21.06       20.48      6.39 o
   8   4   6      982.54     1064.64     34.40 o
   9   4   6      213.91      214.07     18.12 o
  10   4   6      449.52      502.75     35.22 o
  11   4   6      112.51       96.13     29.11 o
 -11   5   6       35.30       29.01     10.53 o
 -10   5   6       69.97       63.52     11.03 o
  -9   5   6       56.77       53.79      9.24 o
  -8   5   6       10.56       18.56      7.45 o
  -7   5   6     1719.36     1709.09     35.55 o
  -6   5   6       60.93       62.93      7.47 o
  -5   5   6     1851.69     1780.83     32.56 o
  -4   5   6      553.31      514.00     12.24 o
  -3   5   6      877.35      925.44     15.71 o
  -2   5   6        9.02       11.37      2.61 o
  -1   5   6      495.20      482.93      9.28 o
   0   5   6      135.80      111.28      4.41 o
   1   5   6      276.73      325.34      8.19 o
   2   5   6     6721.39     6929.41    150.39 o
   3   5   6     3288.10     3365.01     60.25 o
   4   5   6       23.17       25.01      3.13 o
   5   5   6     1283.96     1232.48     22.77 o
   6   5   6     1103.33     1111.34     24.31 o
   7   5   6       30.02       14.38      6.65 o
   8   5   6      167.61      166.71     15.55 o
   9   5   6      355.63      369.76     23.26 o
  10   5   6       15.62       16.71     12.97 o
  11   5   6       50.33       41.45     22.26 o
 -11   6   6      267.00      240.74     21.13 o
 -10   6   6      122.58      124.31     15.30 o
  -9   6   6        0.15       -3.96      5.97 o
  -8   6   6      344.53      344.86     19.38 o
  -7   6   6      215.61      187.99     12.77 o
  -6   6   6     2460.38     2407.85     42.86 o
  -5   6   6      142.01      135.87      8.86 o
  -4   6   6     1625.24     1637.06     26.28 o
  -3   6   6     1074.50      991.22     17.10 o
  -2   6   6      711.98      741.71     16.40 o
  -1   6   6      195.18      176.74      8.45 o
   0   6   6      133.45      106.04      6.13 o
   1   6   6        0.11       -0.83      2.16 o
   2   6   6      179.53      194.89      9.45 o
   3   6   6     2138.63     2143.62     42.74 o
   4   6   6      899.83      883.22     21.12 o
   5   6   6      277.24      288.12      8.98 o
   6   6   6      390.48      379.22     14.03 o
   7   6   6      258.85      286.44     18.20 o
   8   6   6       16.49       16.10      8.22 o
   9   6   6        1.50        9.18      9.93 o
  10   6   6      289.93      240.23     26.94 o
  11   6   6      862.98      985.36    111.94 o
 -11   7   6       37.11       32.68     11.45 o
 -10   7   6       12.59       27.06      9.87 o
  -9   7   6       44.67       46.79     12.20 o
  -8   7   6      132.64      143.43     13.73 o
  -7   7   6       67.94       55.75      8.94 o
  -6   7   6      311.61      296.61     16.94 o
  -5   7   6      268.39      229.62     11.37 o
  -4   7   6     1844.66     1797.96     34.74 o
  -3   7   6       34.16       33.51      4.94 o
  -2   7   6       10.81       23.89      3.93 o
  -1   7   6        5.80        2.65      2.81 o
   0   7   6        0.08        0.69      2.35 o
   1   7   6      243.25      234.26      9.28 o
   2   7   6     1009.89     1021.59     29.42 o
   3   7   6      192.62      212.71     12.95 o
   4   7   6      259.23      262.64     12.54 o
   5   7   6     1216.88     1104.38     28.61 o
   6   7   6      172.53      241.26     16.34 o
   7   7   6       26.25       29.40      8.53 o
   8   7   6        1.62       -2.41      6.61 o
   9   7   6      589.07      586.86    101.38 o
  10   7   6        3.40       15.82     21.56 o
  11   7   6        1.35        4.84     20.45 o
 -11   8   6       29.97       31.29     17.74 o
 -10   8   6        6.88        1.22      9.44 o
  -9   8   6        0.06        2.07      9.07 o
  -8   8   6       11.25       -1.72      7.35 o
  -7   8   6       91.79       87.18     14.66 o
  -6   8   6      375.96      365.44     17.81 o
  -5   8   6       70.10       63.26      8.48 o
  -4   8   6     3525.44     3432.25     55.47 o
  -3   8   6      248.59      271.71     12.56 o
  -2   8   6      105.44      119.17     12.04 o
  -1   8   6      652.44      697.48     16.33 o
   0   8   6      740.58      748.97     19.45 o
   1   8   6      536.09      611.27     15.48 o
   2   8   6       64.18       49.79      5.75 o
   3   8   6        0.18        3.40      3.81 o
   4   8   6      100.33       99.48      9.60 o
   5   8   6       21.31        5.42      5.58 o
   6   8   6       99.71      128.96     11.38 o
   7   8   6      235.91      249.96     18.30 o
   8   8   6      122.24      159.36     29.72 o
   9   8   6      140.22      177.20     23.56 o
  10   8   6      196.56      194.80     26.73 o
 -10   9   6      147.08      161.80     28.58 o
  -9   9   6      184.00      196.74     40.72 o
  -8   9   6      341.70      366.76     27.79 o
  -7   9   6      269.89      308.95     32.01 o
  -6   9   6      625.17      617.94     36.94 o
  -5   9   6      489.43      475.89     28.29 o
  -4   9   6      783.84      814.16     31.53 o
  -3   9   6     4372.23     4317.58     72.94 o
  -2   9   6      118.43      112.65      8.65 o
  -1   9   6     1144.25     1132.46     22.95 o
   0   9   6     1493.06     1423.33     25.69 o
   1   9   6     1406.50     1352.97     26.37 o
   2   9   6       40.61       34.26      5.38 o
   3   9   6      468.77      404.23     16.98 o
   4   9   6        0.51        7.70      5.44 o
   5   9   6      474.71      467.04     23.10 o
   6   9   6       42.99       45.88      9.64 o
   7   9   6      783.82      835.69     32.27 o
   8   9   6      623.81      722.73     53.02 o
   9   9   6        0.03       13.72     13.64 o
  10   9   6       61.88       37.60     19.70 o
 -10  10   6        2.28       27.40     22.53 o
  -9  10   6     1344.11     1519.59     57.03 o
  -8  10   6      477.04      572.97     33.63 o
  -7  10   6        0.72       -5.79      7.62 o
  -6  10   6        7.36       -0.90      5.93 o
  -5  10   6       49.41       56.91      8.49 o
  -4  10   6      374.25      340.77     17.27 o
  -3  10   6      147.53      165.50     15.50 o
  -2  10   6      713.75      685.50     21.92 o
  -1  10   6     2715.10     2673.89     45.00 o
   0  10   6     1973.72     1845.87     33.51 o
   1  10   6      269.02      257.02     14.45 o
   2  10   6      473.38      436.69     18.55 o
   3  10   6      237.71      216.31     15.83 o
   4  10   6      158.13      158.56     14.64 o
   5  10   6      585.24      546.40     33.38 o
   6  10   6       38.07       46.30     10.50 o
   7  10   6       33.42       42.60     10.76 o
   8  10   6      453.26      471.20     35.64 o
   9  10   6      651.84      780.92     46.61 o
  -9  11   6        1.06        4.75     16.12 o
  -8  11   6        0.46        1.44     10.67 o
  -7  11   6       27.49       28.88     11.81 o
  -6  11   6      582.29      549.66     24.45 o
  -5  11   6       45.21       24.52      7.52 o
  -4  11   6       99.78       76.96      9.73 o
  -3  11   6       16.49       13.93      6.47 o
  -2  11   6        0.81        4.17      5.21 o
  -1  11   6       12.38        7.77      4.91 o
   0  11   6      187.28      178.44     10.35 o
   1  11   6       29.56       45.92      7.84 o
   2  11   6        8.03        4.72      5.40 o
   3  11   6      213.99      175.26     13.95 o
   4  11   6        5.80        0.31      6.19 o
   5  11   6       14.57       12.01      7.36 o
   6  11   6       15.44        6.79      7.65 o
   7  11   6      365.90      380.36     29.52 o
   8  11   6       18.96       29.75     13.85 o
   9  11   6      134.98      119.76     22.59 o
  -8  12   6       43.41       45.82     18.89 o
  -7  12   6       18.27       27.23     11.93 o
  -6  12   6      772.58      816.55     29.73 o
  -5  12   6        3.21       -0.06      6.61 o
  -4  12   6       68.39       70.28      9.77 o
  -3  12   6      129.66      117.47     13.62 o
  -2  12   6       25.74       20.00      7.70 o
  -1  12   6      109.00      128.31     16.20 o
   0  12   6      216.59      209.12     15.05 o
   1  12   6        3.95        3.54      5.39 o
   2  12   6       15.32        7.30      6.04 o
   3  12   6      269.81      277.11     18.84 o
   4  12   6      398.57      412.12     23.77 o
   5  12   6      130.34      136.81     15.73 o
   6  12   6       17.16        2.81      8.01 o
   7  12   6       22.17       19.84     10.65 o
   8  12   6        0.36        0.44     12.87 o
  -8  13   6        3.93        7.17     16.48 o
  -7  13   6        0.75        6.90     11.77 o
  -6  13   6        0.03        1.62     10.17 o
  -5  13   6      761.37      866.70     32.77 o
  -4  13   6      123.33      120.22     12.71 o
  -3  13   6        2.83        9.88      7.75 o
  -2  13   6       13.26       13.98      8.19 o
  -1  13   6      178.21      174.17     16.62 o
   0  13   6       73.55       61.18      9.67 o
   1  13   6        0.53       -5.62      5.70 o
   2  13   6      140.20      131.62     13.37 o
   3  13   6      535.47      544.02     31.35 o
   4  13   6       70.26       73.25     13.15 o
   5  13   6       42.65       62.75     12.73 o
   6  13   6      279.66      314.12     25.07 o
   7  13   6       30.63       34.66     16.72 o
   8  13   6       93.42      126.70     34.97 o
  -7  14   6      334.81      431.51     67.07 o
  -6  14   6      271.53      340.23     40.86 o
  -5  14   6        1.31       10.18     10.53 o
  -4  14   6       22.93       20.06      8.68 o
  -3  14   6      781.45      867.10     48.66 o
  -2  14   6      495.52      491.66     29.10 o
  -1  14   6      756.95      777.04     29.30 o
   0  14   6       24.75       17.61      7.92 o
   1  14   6      320.54      366.70     21.30 o
   2  14   6        1.83        7.71      7.89 o
   3  14   6        1.63        8.28      7.90 o
   4  14   6      163.67      187.00     26.08 o
   5  14   6        4.57        3.53      9.71 o
   6  14   6       15.72       41.14     11.61 o
   7  14   6       32.32       23.00     12.78 o
  -6  15   6       34.58       45.15     18.84 o
  -5  15   6        1.15       15.39     12.90 o
  -4  15   6      109.36      153.42     21.00 o
  -3  15   6      172.65      207.76     35.32 o
  -2  15   6       48.65       49.67     13.98 o
  -1  15   6      226.62      201.46     19.49 o
   0  15   6      666.56      655.45     31.68 o
   1  15   6      963.37      953.78     41.54 o
   2  15   6      383.61      387.30     25.72 o
   3  15   6       11.68       18.95     10.37 o
   4  15   6       10.17        5.23      8.91 o
   5  15   6        0.51        1.33      9.30 o
   6  15   6       59.26       30.46     17.10 o
  -4  16   6       10.37       16.84     12.87 o
  -3  16   6      364.51      393.99     60.86 o
  -2  16   6      191.87      209.55     21.16 o
  -1  16   6       91.95       90.40     37.76 o
   0  16   6      118.58      117.62     22.20 o
   1  16   6       23.77       39.59     11.54 o
   2  16   6        7.88       10.09      9.65 o
   3  16   6      103.77      119.27     17.79 o
   4  16   6      138.62      144.83     28.98 o
  -2  17   6       90.91       89.39     17.98 o
  -1  17   6       48.35       28.48     12.64 o
   0  17   6      285.60      264.27     24.03 o
   1  17   6       10.00       -8.69      9.61 o
   2  17   6      166.11      142.39     19.02 o
 -12   1   7       77.04       68.44     15.38 o
 -11   1   7       42.88       36.53     10.20 o
 -10   1   7      466.96      486.14     23.94 o
  -9   1   7      247.07      256.60     16.74 o
  -8   1   7        0.58       -2.96      4.48 o
  -7   1   7      158.69      164.86     10.30 o
  -6   1   7       14.71       11.88      4.02 o
  -5   1   7      214.80      265.33      9.72 o
  -4   1   7     2148.40     2200.89     25.76 o
  -3   1   7       24.46       37.96      3.13 o
  -2   1   7      243.72      284.87      6.18 o
  -1   1   7      724.90      758.83     13.83 o
   0   1   7       61.69       43.52      5.73 o
   1   1   7     2140.58     2064.61     31.87 o
   2   1   7      162.37      146.60      4.71 o
   3   1   7      976.03     1069.51     15.89 o
   4   1   7       12.10       10.97      2.71 o
   5   1   7      891.41      917.86     15.54 o
   6   1   7       67.37       61.31      5.99 o
   7   1   7      697.86      684.36     22.34 o
   8   1   7      438.07      407.44     21.12 o
   9   1   7        0.02        1.22      6.93 o
  10   1   7       16.04        6.28     14.37 o
  11   1   7      119.05       80.36     36.85 o
 -12   2   7        0.33        2.55     10.93 o
 -11   2   7       25.79        8.79      8.01 o
 -10   2   7      144.76      126.62     13.82 o
  -9   2   7       37.06       38.94      8.50 o
  -8   2   7      327.55      297.82     16.58 o
  -7   2   7      256.45      252.15     12.43 o
  -6   2   7       85.22       86.48      7.10 o
  -5   2   7       94.33       95.77      7.17 o
  -4   2   7      979.52      984.47     15.95 o
  -3   2   7      375.88      358.66      8.37 o
  -2   2   7     4315.04     4558.15     46.12 o
  -1   2   7     3733.91     3899.92     40.76 o
   0   2   7      345.18      340.55      6.57 o
   1   2   7      106.92      123.38      3.99 o
   2   2   7      199.70      202.72      6.64 o
   3   2   7       70.83       62.40      3.90 o
   4   2   7      249.93      236.27     11.57 o
   5   2   7      898.28      801.40     16.63 o
   6   2   7      154.87      164.54      9.43 o
   7   2   7       46.01       34.60      8.18 o
   8   2   7       43.61       49.51      9.54 o
   9   2   7      188.14      204.75     17.17 o
  10   2   7      126.20       74.95     16.64 o
  11   2   7      167.47      249.92     80.40 o
 -12   3   7       13.68       -5.30     11.14 o
 -11   3   7       11.19        8.28     10.06 o
 -10   3   7       34.20       29.48      9.01 o
  -9   3   7      172.89      167.28     18.92 o
  -8   3   7      410.14      417.56     19.51 o
  -7   3   7       42.88       38.74      6.08 o
  -6   3   7       17.85       20.73      7.85 o
  -5   3   7      106.98      125.21     10.11 o
  -4   3   7      915.64      937.84     16.82 o
  -3   3   7      192.40      211.05      9.62 o
  -2   3   7       51.31       37.68      2.84 o
  -1   3   7     1343.44     1432.71     18.12 o
   0   3   7     1305.59     1440.18     19.73 o
   1   3   7     1046.33     1093.38     14.97 o
   2   3   7     4434.02     4739.58     51.09 o
   3   3   7      809.12      843.16     14.19 o
   4   3   7       18.25       18.25      3.05 o
   5   3   7       20.54       14.85      3.67 o
   6   3   7      508.85      501.76     15.04 o
   7   3   7      246.77      245.19     17.00 o
   8   3   7       14.02       14.65      7.42 o
   9   3   7        9.15        8.24     10.28 o
  10   3   7       22.22       17.06     12.04 o
  11   3   7       15.88       45.66     30.09 o
 -11   4   7       41.24       47.17     12.22 o
 -10   4   7       68.85       75.21     11.98 o
  -9   4   7        7.91       11.44      6.86 o
  -8   4   7      504.64      483.36     19.37 o
  -7   4   7      984.38      945.93     24.84 o
  -6   4   7     1143.34     1136.65     25.83 o
  -5   4   7      267.81      244.95     10.95 o
  -4   4   7      290.37      319.64     10.27 o
  -3   4   7      573.04      597.50     11.13 o
  -2   4   7     1963.87     1993.64     23.16 o
  -1   4   7      303.73      404.78      7.32 o
   0   4   7       94.94      115.57      5.85 o
   1   4   7     1182.11     1322.71     16.69 o
   2   4   7      177.37      239.56      6.84 o
   3   4   7     2495.42     2571.15     31.04 o
   4   4   7      759.83      750.55     15.70 o
   5   4   7      833.20      814.72     17.64 o
   6   4   7      213.98      206.93     11.66 o
   7   4   7      185.60      186.52     13.80 o
   8   4   7       67.83       48.81      9.79 o
   9   4   7      909.51      862.76     64.12 o
  10   4   7        0.04       -1.88     11.30 o
  11   4   7       84.45       80.36     25.93 o
 -11   5   7       17.12       15.37      9.71 o
 -10   5   7       96.32       89.01     15.59 o
  -9   5   7       11.25        6.51      6.99 o
  -8   5   7       11.10       12.16      6.46 o
  -7   5   7      122.71      117.48     11.25 o
  -6   5   7     1130.78     1139.46     26.37 o
  -5   5   7      246.63      234.43     11.67 o
  -4   5   7      212.06      234.14      9.29 o
  -3   5   7      557.77      568.38     12.70 o
  -2   5   7      245.02      304.53      8.79 o
  -1   5   7     1261.49     1457.67     18.99 o
   0   5   7       35.54       14.76      2.84 o
   1   5   7      441.75      379.31      8.60 o
   2   5   7     1506.79     1396.20     22.72 o
   3   5   7     2622.89     2726.11     37.99 o
   4   5   7        0.15        1.34      2.37 o
   5   5   7        3.92        8.17      3.37 o
   6   5   7       72.88       71.42      7.63 o
   7   5   7      104.70      107.99     18.26 o
   8   5   7       10.37       17.03      7.85 o
   9   5   7      108.13      104.32     18.20 o
  10   5   7       49.36       62.91     21.21 o
  11   5   7       74.51       78.01     30.28 o
 -11   6   7        1.16       -2.33      9.30 o
 -10   6   7       41.65       25.13      9.34 o
  -9   6   7       49.21       42.53      9.50 o
  -8   6   7      362.58      332.27     19.35 o
  -7   6   7      330.71      325.26     17.43 o
  -6   6   7       48.57       49.65      6.76 o
  -5   6   7      604.81      665.84     18.77 o
  -4   6   7      406.48      436.05     12.66 o
  -3   6   7      552.41      557.31     12.30 o
  -2   6   7       27.06       14.40      3.33 o
  -1   6   7      362.03      378.47     13.54 o
   0   6   7      210.24      231.29      7.61 o
   1   6   7     4469.38     4746.66     55.25 o
   2   6   7       13.45        4.53      2.91 o
   3   6   7      937.82      899.13     32.59 o
   4   6   7       20.20       16.57      3.89 o
   5   6   7      387.41      386.85     14.26 o
   6   6   7      594.52      586.03     23.12 o
   7   6   7      120.46      112.42     12.47 o
   8   6   7       18.85       16.19     10.46 o
   9   6   7      133.89      132.93     19.60 o
  10   6   7      282.42      359.74     46.12 o
  11   6   7        2.64       31.23     22.81 o
 -11   7   7      117.81      132.85     17.31 o
 -10   7   7       19.47       18.92      9.52 o
  -9   7   7        6.58       -0.12      7.55 o
  -8   7   7        7.59        8.01      6.80 o
  -7   7   7        0.09        0.29      5.06 o
  -6   7   7       98.00      116.20     10.83 o
  -5   7   7        0.85        3.14      3.93 o
  -4   7   7     1674.86     1702.50     27.98 o
  -3   7   7      627.08      550.76     14.47 o
  -2   7   7       25.73       30.99      4.21 o
  -1   7   7     1166.52     1063.28     19.55 o
   0   7   7     4280.63     4488.29     61.29 o
   1   7   7      704.93      748.91     17.40 o
   2   7   7       10.09        7.05      3.25 o
   3   7   7      642.90      666.62     17.56 o
   4   7   7       11.23        1.87      3.92 o
   5   7   7      217.31      206.94     13.77 o
   6   7   7      663.16      738.96     26.60 o
   7   7   7      571.86      577.38     35.89 o
   8   7   7        0.01       -3.47      9.24 o
   9   7   7       25.10       15.40     12.53 o
  10   7   7       16.42        5.47     16.60 o
 -10   8   7      279.15      270.03     25.33 o
  -9   8   7      836.79      869.97     37.68 o
  -8   8   7      271.99      267.61     21.45 o
  -7   8   7        0.72       -1.93      5.51 o
  -6   8   7       54.47       52.15      8.00 o
  -5   8   7        0.51       -1.74      4.25 o
  -4   8   7       48.74       52.30      6.27 o
  -3   8   7      564.09      540.75     15.13 o
  -2   8   7     5053.50     4931.81     65.60 o
  -1   8   7     4710.51     4620.00     61.04 o
   0   8   7      956.44     1035.66     19.74 o
   1   8   7      374.74      353.19     14.25 o
   2   8   7     3087.40     3071.21     45.43 o
   3   8   7      334.72      299.59     12.88 o
   4   8   7       59.09       38.98      9.48 o
   5   8   7      271.50      269.90     17.41 o
   6   8   7      132.48      102.60     10.43 o
   7   8   7      260.44      294.99     43.48 o
   8   8   7      278.66      268.48     26.50 o
   9   8   7      463.46      487.39     37.49 o
  10   8   7        7.41        1.79     18.06 o
 -10   9   7        5.18       13.22     11.89 o
  -9   9   7       27.54       23.56     11.52 o
  -8   9   7        0.47        1.09      9.56 o
  -7   9   7        8.62        1.61      7.52 o
  -6   9   7      172.31      179.60     16.72 o
  -5   9   7      369.96      354.37     18.00 o
  -4   9   7      141.41      166.57     12.98 o
  -3   9   7      655.41      650.49     24.25 o
  -2   9   7       89.39       94.84     10.18 o
  -1   9   7     1099.42     1108.77     30.56 o
   0   9   7     1248.97     1240.90     23.16 o
   1   9   7       10.46       10.07      3.98 o
   2   9   7      335.76      314.95     15.10 o
   3   9   7      234.81      202.40     14.34 o
   4   9   7       15.58       12.94      6.04 o
   5   9   7       15.13       29.24     10.14 o
   6   9   7       72.51       25.82      8.80 o
   7   9   7      280.74      325.02     27.52 o
   8   9   7       39.24       34.55     20.33 o
   9   9   7       62.08       92.81     20.02 o
  10   9   7       69.58       96.86     28.34 o
  -9  10   7        1.72       13.48     12.51 o
  -8  10   7       43.96       23.35     11.61 o
  -7  10   7      221.86      245.77     22.59 o
  -6  10   7      190.30      156.96     14.10 o
  -5  10   7      754.19      769.00     26.19 o
  -4  10   7      277.19      232.62     17.02 o
  -3  10   7       76.73       81.86     10.53 o
  -2  10   7      951.91      948.36     31.19 o
  -1  10   7      368.19      368.84     16.97 o
   0  10   7     2233.45     2144.60     40.63 o
   1  10   7      305.60      297.18     17.92 o
   2  10   7       38.93       42.46     10.53 o
   3  10   7     1587.28     1650.53     38.46 o
   4  10   7      283.15      264.64     17.94 o
   5  10   7      145.00      113.62     13.42 o
   6  10   7       72.59       78.08     13.30 o
   7  10   7       11.24        3.52     10.15 o
   8  10   7        5.54        7.80     14.79 o
   9  10   7       14.29       15.26     14.56 o
  -9  11   7      375.44      408.13     47.90 o
  -8  11   7      121.17      144.90     37.54 o
  -7  11   7       24.27       23.48     10.73 o
  -6  11   7     1318.77     1396.42     57.20 o
  -5  11   7     1336.89     1455.28     38.15 o
  -4  11   7      478.57      466.51     32.41 o
  -3  11   7      166.40      163.73     16.03 o
  -2  11   7       12.96       11.87      5.80 o
  -1  11   7      156.64      176.36     18.34 o
   0  11   7      354.32      357.61     17.72 o
   1  11   7      674.73      680.77     23.28 o
   2  11   7     1027.99     1033.14     29.29 o
   3  11   7      570.87      584.90     23.49 o
   4  11   7      261.50      271.11     19.22 o
   5  11   7      147.02      196.58     23.89 o
   6  11   7        1.30        9.87      8.03 o
   7  11   7       41.22       37.67     10.85 o
   8  11   7       54.59       39.88     15.36 o
   9  11   7       69.12      104.33     74.58 o
  -8  12   7       79.38       64.90     22.00 o
  -7  12   7      450.70      484.26     27.84 o
  -6  12   7      344.18      385.93     23.83 o
  -5  12   7        0.73        7.60      7.34 o
  -4  12   7      769.52      798.69     27.61 o
  -3  12   7      437.54      432.15     23.90 o
  -2  12   7       89.35       59.74     12.31 o
  -1  12   7       96.84       75.75     11.22 o
   0  12   7      750.67      734.04     25.27 o
   1  12   7      116.57       93.10     10.72 o
   2  12   7        0.02        8.49      6.02 o
   3  12   7      481.70      487.41     28.92 o
   4  12   7     1124.41     1063.95     36.36 o
   5  12   7       58.75       56.99     12.09 o
   6  12   7       94.96       76.76     13.84 o
   7  12   7        6.18        6.28      8.82 o
   8  12   7       39.31       39.57     16.23 o
  -7  13   7      153.72      134.20     20.30 o
  -6  13   7       72.38       39.89     11.76 o
  -5  13   7       12.70        2.68      7.80 o
  -4  13   7       91.91       86.12     13.72 o
  -3  13   7      211.73      281.74     37.82 o
  -2  13   7      922.19      978.30     34.93 o
  -1  13   7      610.18      680.06     31.32 o
   0  13   7     1192.15     1205.63     34.59 o
   1  13   7       35.12       39.98      9.52 o
   2  13   7       28.04        9.85      7.23 o
   3  13   7       80.12       65.83     11.45 o
   4  13   7      136.05      110.49     14.95 o
   5  13   7        7.33       -8.33     10.06 o
   6  13   7      142.12      172.48     19.27 o
   7  13   7      352.16      361.47     27.75 o
  -7  14   7       13.78       26.90     14.85 o
  -6  14   7       48.78       40.60     14.08 o
  -5  14   7       27.14        5.59     10.56 o
  -4  14   7      144.34      150.22     16.50 o
  -3  14   7      437.13      488.75     38.72 o
  -2  14   7     1474.61     1664.08     55.26 o
  -1  14   7      228.32      215.62     19.02 o
   0  14   7       44.73       46.74     15.28 o
   1  14   7      250.93      276.49     20.81 o
   2  14   7        0.24       10.06      7.90 o
   3  14   7       25.99       22.34      9.26 o
   4  14   7       30.13       32.05     10.98 o
   5  14   7      844.53      871.16     63.48 o
   6  14   7       82.87      122.36     17.71 o
  -5  15   7       15.78        4.50     10.51 o
  -4  15   7       81.16       76.08     17.68 o
  -3  15   7      601.83      589.90     61.34 o
  -2  15   7        5.67       12.80     14.07 o
  -1  15   7      754.98      777.38     33.83 o
   0  15   7      449.26      491.31     27.94 o
   1  15   7       42.89       50.00     12.02 o
   2  15   7       76.11       74.13     13.77 o
   3  15   7       46.70       27.59     10.28 o
   4  15   7        9.03        2.86      9.72 o
   5  15   7        1.90       -4.64     10.21 o
  -4  16   7       31.53       36.82     13.97 o
  -3  16   7      149.93      163.55     22.08 o
  -2  16   7      285.39      285.62     27.39 o
  -1  16   7       43.38       16.55     10.07 o
   0  16   7      268.07      269.25     24.66 o
   1  16   7       32.76       44.34     12.62 o
   2  16   7      306.89      293.94     24.23 o
   3  16   7      148.45      171.56     19.60 o
   4  16   7       77.78       79.01     15.44 o
   0  17   7       52.25       35.80     12.64 o
 -12   0   8      210.52      203.03     57.48 o
 -11   0   8       60.09       59.72     16.57 o
 -10   0   8       49.28       39.65     13.62 o
  -9   0   8      295.44      270.72     24.35 o
  -8   0   8     2387.76     2365.41     78.63 o
  -7   0   8      898.24      827.49     29.63 o
  -6   0   8      276.51      305.31     17.29 o
  -5   0   8      451.39      393.69     17.52 o
  -4   0   8     2204.85     2246.30     40.76 o
  -3   0   8     1301.59     1333.04     34.15 o
  -2   0   8      317.60      297.99     13.56 o
  -1   0   8       55.93       97.93     10.98 o
   0   0   8      167.71      144.30      5.06 o
   1   0   8      401.15      487.63     14.24 o
   2   0   8       68.37       37.51      4.40 o
   3   0   8     9293.59     9485.78    245.97 o
   4   0   8     1935.80     1898.70     41.38 o
   5   0   8      447.64      455.03     16.40 o
   6   0   8     1868.79     1736.10     40.82 o
   7   0   8       78.69       61.90     13.04 o
   8   0   8        0.83        2.66      9.06 o
   9   0   8      566.92      553.25     69.25 o
  10   0   8      215.76      266.69     54.61 o
  11   0   8        5.64      -12.81     22.99 o
 -12   1   8       95.36       56.94     14.81 o
 -11   1   8       32.80       45.97     11.28 o
 -10   1   8      253.34      256.76     19.42 o
  -9   1   8      286.89      277.91     17.51 o
  -8   1   8     1598.50     1568.18     36.19 o
  -7   1   8       15.43        9.41      4.42 o
  -6   1   8     1325.25     1252.15     24.35 o
  -5   1   8      220.69      231.74      9.01 o
  -4   1   8       19.44        8.58      2.79 o
  -3   1   8       11.94       15.25      3.01 o
  -2   1   8      147.09      147.79      5.06 o
  -1   1   8      218.00      219.07      6.34 o
   0   1   8      162.42      178.64      7.41 o
   1   1   8     1693.14     1695.47     31.80 o
   2   1   8        5.04        0.82      1.57 o
   3   1   8      137.70      138.20      5.70 o
   4   1   8      889.25      897.65     22.41 o
   5   1   8      279.83      315.07      9.08 o
   6   1   8     1390.57     1378.59     25.13 o
   7   1   8      676.15      605.58     23.22 o
   8   1   8        0.46       13.35      8.56 o
   9   1   8      150.10      123.21     20.85 o
  10   1   8       61.50       14.74     15.46 o
  11   1   8      673.47      836.00     68.27 o
 -11   2   8        0.00        1.57      8.94 o
 -10   2   8        4.09       -0.67      7.03 o
  -9   2   8      341.80      320.52     18.68 o
  -8   2   8      248.46      279.17     16.20 o
  -7   2   8      105.51       99.77      8.65 o
  -6   2   8      178.20      165.29     10.61 o
  -5   2   8     1581.41     1542.25     27.35 o
  -4   2   8      920.96     1006.24     16.94 o
  -3   2   8     5429.86     5441.81     53.76 o
  -2   2   8     5257.55     5303.89     61.16 o
  -1   2   8       51.01       63.60      3.85 o
   0   2   8     3198.68     3446.87     56.08 o
   1   2   8       67.71       99.44      3.67 o
   2   2   8      872.34     1010.63     16.85 o
   3   2   8       44.61       40.36      3.71 o
   4   2   8        0.16        0.89      2.70 o
   5   2   8     3229.12     3154.20     42.29 o
   6   2   8      422.68      432.50     15.24 o
   7   2   8     1251.54     1239.98     55.94 o
   8   2   8      911.56      860.62     51.29 o
   9   2   8       26.44       12.21     10.64 o
  10   2   8      129.50       93.39     29.31 o
  11   2   8       87.31      109.22     29.53 o
 -11   3   8      547.56      586.31     30.18 o
 -10   3   8      979.56     1027.57     35.41 o
  -9   3   8      110.80      104.36     12.09 o
  -8   3   8     1175.88     1165.23     30.68 o
  -7   3   8      145.45      129.52      9.99 o
  -6   3   8      285.85      262.70     13.47 o
  -5   3   8       94.66      114.12      7.92 o
  -4   3   8      257.74      209.96      8.61 o
  -3   3   8      132.60      130.36      5.47 o
  -2   3   8        2.25        3.31      2.18 o
  -1   3   8      620.50      533.13     14.50 o
   0   3   8      691.16      612.66     14.49 o
   1   3   8      785.75      847.10     12.40 o
   2   3   8      202.82      233.72      7.43 o
   3   3   8     3228.92     3340.16     48.04 o
   4   3   8     4777.02     5055.60     63.84 o
   5   3   8     2385.85     2355.46     34.04 o
   6   3   8     2757.56     2799.57     50.24 o
   7   3   8      621.55      702.87     22.43 o
   8   3   8        0.57        7.78      6.68 o
   9   3   8       68.38       80.09     19.40 o
  10   3   8        0.71        4.58     16.17 o
  11   3   8       43.16       49.16     22.25 o
 -11   4   8       76.10       56.03     12.85 o
 -10   4   8      853.13      891.86     47.11 o
  -9   4   8      561.99      506.78     22.82 o
  -8   4   8      241.80      224.33     20.65 o
  -7   4   8        6.70        4.62      5.20 o
  -6   4   8      602.59      555.95     18.17 o
  -5   4   8     1977.54     1927.01     32.18 o
  -4   4   8       77.41       88.05      6.70 o
  -3   4   8      313.49      274.15     10.29 o
  -2   4   8     2890.55     2756.18     31.66 o
  -1   4   8      761.64      788.71     12.83 o
   0   4   8      144.66      239.76      7.33 o
   1   4   8      244.70      220.34      6.09 o
   2   4   8      143.38      159.60      4.36 o
   3   4   8      478.43      544.11     15.20 o
   4   4   8     1226.80     1160.91     35.67 o
   5   4   8     2769.72     2773.74     40.56 o
   6   4   8       35.11       34.42      6.19 o
   7   4   8     1329.13     1337.12     36.80 o
   8   4   8       18.78       41.72     14.36 o
   9   4   8      217.82      209.99     47.24 o
  10   4   8       21.15       21.37     16.47 o
  11   4   8       21.78        4.01     17.17 o
 -11   5   8       29.58       25.97     11.12 o
 -10   5   8       12.20        4.27      7.92 o
  -9   5   8      169.72      163.50     14.35 o
  -8   5   8       10.87       13.67      6.91 o
  -7   5   8      158.59      146.82     16.07 o
  -6   5   8     1178.90     1082.12     34.81 o
  -5   5   8      947.43      957.66     21.27 o
  -4   5   8      579.72      634.54     16.12 o
  -3   5   8      553.66      597.30     12.32 o
  -2   5   8       89.54       85.36      4.96 o
  -1   5   8      109.02      116.77      5.38 o
   0   5   8      225.99      217.17      9.29 o
   1   5   8      844.77      763.10     16.46 o
   2   5   8       53.53       63.95      3.77 o
   3   5   8     1584.20     1689.70     24.90 o
   4   5   8      572.74      567.61     14.26 o
   5   5   8      722.63      756.66     19.11 o
   6   5   8       86.80       93.24      8.32 o
   7   5   8     1096.38     1077.15     32.96 o
   8   5   8        6.97        6.37      9.12 o
   9   5   8        1.21       15.78     11.11 o
  10   5   8      164.90      185.82     33.51 o
  11   5   8       93.37       81.43     41.72 o
 -11   6   8        0.19       -1.39      9.99 o
 -10   6   8        0.12        0.89      7.98 o
  -9   6   8        0.10        5.31      6.96 o
  -8   6   8      625.99      690.67     31.52 o
  -7   6   8      773.92      719.29     29.82 o
  -6   6   8       27.71       15.99      5.88 o
  -5   6   8      488.71      485.72     17.92 o
  -4   6   8      791.98      801.40     17.14 o
  -3   6   8       43.68       48.92      4.52 o
  -2   6   8      824.54      857.27     24.51 o
  -1   6   8      878.15      897.22     16.59 o
   0   6   8     2180.24     2122.33     38.33 o
   1   6   8       42.80       57.56      4.64 o
   2   6   8     1068.32     1015.05     24.32 o
   3   6   8     3180.50     3009.32     44.97 o
   4   6   8      784.20      751.10     20.64 o
   5   6   8      158.29      138.52     14.55 o
   6   6   8      179.22      188.26     18.51 o
   7   6   8       52.50       67.78     13.55 o
   8   6   8        2.15        4.26     13.76 o
   9   6   8      653.30      669.98     39.13 o
  10   6   8      529.06      642.69     58.74 o
  11   6   8        2.84       -2.99     16.82 o
 -10   7   8      229.54      262.36     30.88 o
  -9   7   8      590.53      599.68     29.46 o
  -8   7   8      116.23      113.92     14.43 o
  -7   7   8      180.23      175.38     15.10 o
  -6   7   8     1186.24     1252.83     31.61 o
  -5   7   8      502.74      510.15     17.13 o
  -4   7   8      341.57      327.41     12.32 o
  -3   7   8      287.29      302.06     14.70 o
  -2   7   8      131.93      128.04     11.23 o
  -1   7   8        8.13        8.44      3.33 o
   0   7   8        0.22       -0.09      2.75 o
   1   7   8     2907.38     2826.79     46.20 o
   2   7   8      945.39      879.30     20.28 o
   3   7   8      880.78      836.34     31.69 o
   4   7   8     2056.70     2119.77     40.93 o
   5   7   8       30.39       17.48      5.50 o
   6   7   8      511.54      506.37     37.77 o
   7   7   8        5.85        8.98      8.58 o
   8   7   8      192.85      191.41     22.24 o
   9   7   8       34.55       56.07     19.84 o
  10   7   8        2.43       11.03     18.02 o
 -10   8   8      443.74      504.61     28.07 o
  -9   8   8       44.26       46.92     11.94 o
  -8   8   8       13.64       15.97      8.52 o
  -7   8   8       91.55       99.20     17.45 o
  -6   8   8      165.25      181.87     20.59 o
  -5   8   8       36.29       32.71      6.63 o
  -4   8   8       33.20       34.35      7.19 o
  -3   8   8      615.78      563.35     19.80 o
  -2   8   8      122.37      108.70      7.10 o
  -1   8   8        9.59        9.02      3.45 o
   0   8   8      480.32      474.96     18.75 o
   1   8   8      768.01      707.27     20.14 o
   2   8   8      879.01      846.23     22.79 o
   3   8   8       14.11        6.72      4.50 o
   4   8   8       15.51        8.29      6.46 o
   5   8   8      298.25      305.24     15.15 o
   6   8   8       42.58       21.06     15.01 o
   7   8   8      260.07      272.63     24.79 o
   8   8   8      437.03      469.11     35.04 o
   9   8   8      462.86      543.25     54.18 o
  10   8   8      504.97      590.15    129.98 o
 -10   9   8       25.72       33.54     13.90 o
  -9   9   8        7.06       13.32      9.89 o
  -8   9   8      109.28      129.15     16.65 o
  -7   9   8       14.38       11.28     11.36 o
  -6   9   8      205.15      204.28     21.49 o
  -5   9   8       77.61       70.90      9.61 o
  -4   9   8      392.37      403.98     18.25 o
  -3   9   8      524.56      573.20     22.95 o
  -2   9   8      571.50      574.54     19.03 o
  -1   9   8     2428.65     2405.56     44.17 o
   0   9   8        2.74       13.18      3.91 o
   1   9   8       43.13       48.55      7.08 o
   2   9   8      733.53      802.08     23.31 o
   3   9   8        0.60       -3.10      4.13 o
   4   9   8       16.14        6.17      5.32 o
   5   9   8        3.49        3.30      9.12 o
   6   9   8      323.73      336.35     28.57 o
   7   9   8     1060.44     1148.94     74.65 o
   8   9   8        5.44       -2.08     10.64 o
   9   9   8      216.83      224.18     36.11 o
  -9  10   8      287.03      332.26     34.80 o
  -8  10   8      162.47      140.58     19.62 o
  -7  10   8       12.45       14.27     17.13 o
  -6  10   8       51.47       46.49     11.01 o
  -5  10   8      173.63      148.36     14.51 o
  -4  10   8       81.78       74.73     10.80 o
  -3  10   8      560.58      606.62     26.23 o
  -2  10   8      503.24      513.12     18.98 o
  -1  10   8     1378.03     1335.96     31.07 o
   0  10   8       22.48       14.00      7.58 o
   1  10   8     1175.05     1111.22     38.94 o
   2  10   8      144.81      129.37     13.27 o
   3  10   8      545.95      529.47     20.91 o
   4  10   8     1619.28     1560.09     42.36 o
   5  10   8      120.02      148.34     15.35 o
   6  10   8       45.51       30.38      9.17 o
   7  10   8       91.28       68.86     15.90 o
   8  10   8       11.29       27.70     13.77 o
   9  10   8        5.49       10.87     16.96 o
  -9  11   8      315.75      358.06     39.74 o
  -8  11   8       32.90       41.05     14.77 o
  -7  11   8       22.86       14.61      9.46 o
  -6  11   8      553.15      521.51     26.51 o
  -5  11   8       68.92       68.39     11.25 o
  -4  11   8       47.07       49.25     12.18 o
  -3  11   8      129.04      129.00     19.71 o
  -2  11   8      294.34      327.09     19.68 o
  -1  11   8      295.75      323.63     29.98 o
   0  11   8        9.89        9.26      5.42 o
   1  11   8      292.68      257.92     15.74 o
   2  11   8     1455.56     1430.32     39.42 o
   3  11   8      353.15      368.33     20.93 o
   4  11   8       64.03       46.36      9.83 o
   5  11   8       35.97       16.41      8.30 o
   6  11   8       27.42       27.11      9.72 o
   7  11   8      100.04      111.64     15.63 o
   8  11   8      245.86      327.28     43.72 o
  -8  12   8      245.04      321.39     37.41 o
  -7  12   8      251.82      333.20     27.98 o
  -6  12   8      135.26      127.28     18.01 o
  -5  12   8      288.31      314.77     21.26 o
  -4  12   8      183.55      182.14     16.52 o
  -3  12   8       99.50       97.70     14.29 o
  -2  12   8      394.77      420.73     25.51 o
  -1  12   8      159.77      177.56     21.43 o
   0  12   8     1455.08     1401.36     39.98 o
   1  12   8      118.18      113.78     13.30 o
   2  12   8      136.56      129.66     14.17 o
   3  12   8      565.72      589.56     27.23 o
   4  12   8       32.78       34.55      9.64 o
   5  12   8        3.43       -2.51      7.37 o
   6  12   8      238.05      239.09     21.25 o
   7  12   8       23.90       13.86     12.44 o
   8  12   8        0.70       -6.81     18.12 o
  -7  13   8       11.13       14.00     11.83 o
  -6  13   8      625.10      673.52     31.76 o
  -5  13   8      153.05      166.99     26.03 o
  -4  13   8       32.67        6.61     12.74 o
  -3  13   8        2.98       -5.58      7.85 o
  -2  13   8        0.25       -7.22      7.52 o
  -1  13   8      120.41      124.94     16.22 o
   0  13   8     1156.66     1120.16     36.68 o
   1  13   8      767.69      739.54     31.38 o
   2  13   8      700.56      713.37     29.77 o
   3  13   8       40.35       33.22      9.49 o
   4  13   8       26.51       44.11     10.86 o
   5  13   8      291.64      302.28     23.56 o
   6  13   8      101.52       67.29     14.22 o
   7  13   8        1.11       12.87     13.01 o
  -6  14   8       19.35       24.77     13.28 o
  -5  14   8       11.38       15.98     10.07 o
  -4  14   8        8.02        9.25      8.41 o
  -3  14   8      305.93      308.42     26.11 o
  -2  14   8      127.54      143.21     18.73 o
  -1  14   8        3.32       -6.26      6.75 o
   0  14   8      210.89      228.03     20.46 o
   1  14   8       48.37       41.99     10.46 o
   2  14   8       29.20       17.53      9.80 o
   3  14   8      357.48      389.44     30.08 o
   4  14   8       83.07       52.21     17.80 o
   5  14   8       54.31       35.47     12.45 o
   6  14   8      166.27      197.19     21.48 o
  -5  15   8       46.46       66.93     16.26 o
  -4  15   8       26.15       17.57     10.98 o
  -3  15   8      123.66       98.19     17.19 o
  -2  15   8        6.12       -6.12      9.26 o
  -1  15   8      184.76      177.11     18.57 o
   0  15   8       34.50       39.45     10.87 o
   1  15   8        7.30       11.15      9.51 o
   2  15   8       60.26       46.54     11.33 o
   3  15   8       89.27       75.45     13.89 o
   4  15   8       18.43        3.51     12.09 o
   5  15   8       87.87       57.63     14.11 o
  -3  16   8      675.61      766.43     42.09 o
  -2  16   8      654.20      727.58     57.99 o
  -1  16   8       25.02       17.48      9.97 o
   0  16   8      399.08      370.38     26.35 o
   1  16   8      328.84      344.58     25.67 o
   2  16   8       39.24       32.23     11.72 o
   3  16   8       57.57       38.92     12.79 o
 -11   1   9      188.51      163.62     23.40 o
 -10   1   9      202.61      200.18     19.96 o
  -9   1   9        6.34       19.49      7.39 o
  -8   1   9        5.59       -1.76      4.99 o
  -7   1   9      192.68      171.45     11.93 o
  -6   1   9      209.35      172.77     13.10 o
  -5   1   9      478.20      431.15     14.90 o
  -4   1   9      226.50      179.99      7.53 o
  -3   1   9      309.17      351.60      9.33 o
  -2   1   9       10.06       11.95      2.39 o
  -1   1   9      182.10      181.57      5.96 o
   0   1   9     2094.20     2115.96     40.83 o
   1   1   9      188.94      280.02      8.14 o
   2   1   9        5.79       13.34      2.20 o
   3   1   9       75.82       90.68      3.70 o
   4   1   9      265.90      263.05     10.52 o
   5   1   9      585.54      633.63     14.51 o
   6   1   9      180.17      178.10     11.22 o
   7   1   9      676.15      696.03     28.54 o
   8   1   9       54.28       47.30     11.96 o
   9   1   9      278.39      299.70     37.30 o
  10   1   9        0.45        4.84     29.83 o
  11   1   9       29.82        9.67     18.38 o
 -11   2   9       16.57       13.16     10.26 o
 -10   2   9       21.17       21.07      8.57 o
  -9   2   9      518.13      440.69     21.48 o
  -8   2   9     1072.30     1073.76     54.52 o
  -7   2   9      626.71      590.76     20.27 o
  -6   2   9     1010.25      910.62     22.32 o
  -5   2   9      439.73      441.42     13.11 o
  -4   2   9     1192.77     1290.27     20.88 o
  -3   2   9      545.28      556.01     14.14 o
  -2   2   9     3865.16     3966.63     43.98 o
  -1   2   9      262.21      253.40      6.44 o
   0   2   9      542.83      564.78     14.66 o
   1   2   9      536.71      570.60     11.85 o
   2   2   9     1794.91     1731.80     35.39 o
   3   2   9     1673.00     1843.75     26.74 o
   4   2   9     1488.64     1451.43     28.68 o
   5   2   9      279.50      270.55     10.86 o
   6   2   9      391.67      387.25     15.63 o
   7   2   9     2792.96     2873.83     61.74 o
   8   2   9       10.16       21.79     10.10 o
   9   2   9      881.51      892.55     60.05 o
  10   2   9      388.87      400.13    100.85 o
  11   2   9        1.16       -1.60     15.31 o
 -11   3   9       12.27       19.11     11.31 o
 -10   3   9      430.16      411.23     22.58 o
  -9   3   9        4.14        0.86      5.80 o
  -8   3   9        1.90       -3.32      5.13 o
  -7   3   9       20.10       11.59      6.75 o
  -6   3   9      524.72      511.12     18.75 o
  -5   3   9      192.16      184.56      9.68 o
  -4   3   9     1003.01     1052.34     20.00 o
  -3   3   9       34.62       51.97      4.29 o
  -2   3   9     2459.57     2581.96     35.12 o
  -1   3   9      201.75      228.56      5.87 o
   0   3   9        2.70        3.87      1.39 o
   1   3   9       61.47       68.68      3.34 o
   2   3   9      158.47      174.06      9.55 o
   3   3   9      160.44      210.10      9.21 o
   4   3   9       22.99       19.57      4.18 o
   5   3   9      428.74      446.89     14.32 o
   6   3   9       46.45       45.93      7.10 o
   7   3   9       96.19      124.19     12.30 o
   8   3   9      332.09      330.03     25.13 o
   9   3   9      292.95      369.78     46.06 o
  10   3   9      147.20      115.11     42.89 o
  11   3   9       40.71       33.23     20.93 o
 -11   4   9       29.33       17.61     12.34 o
 -10   4   9      100.79      104.78     13.69 o
  -9   4   9      148.57      136.84     13.22 o
  -8   4   9      627.55      648.65     23.56 o
  -7   4   9      987.48     1002.53     30.45 o
  -6   4   9      172.48      193.40     12.89 o
  -5   4   9     1583.09     1614.06     28.69 o
  -4   4   9      846.63      835.21     17.78 o
  -3   4   9      823.95      856.61     15.19 o
  -2   4   9      337.31      290.05      7.66 o
  -1   4   9      528.91      576.95     11.06 o
   0   4   9        4.78        6.49      2.58 o
   1   4   9       98.18      157.21      5.29 o
   2   4   9      199.06      183.43      6.07 o
   3   4   9       65.82       80.63      4.41 o
   4   4   9       29.40       21.29      6.29 o
   5   4   9     1895.89     1844.42     35.38 o
   6   4   9      591.68      590.96     19.04 o
   7   4   9       36.14       10.51      8.08 o
   8   4   9      899.27      872.98     39.69 o
   9   4   9      728.40      725.80     56.41 o
  10   4   9      114.17      103.01     26.28 o
  11   4   9       65.01       44.48     24.98 o
 -11   5   9      365.43      436.28     30.09 o
 -10   5   9     1114.07     1237.64     42.40 o
  -9   5   9       75.16       58.13     10.21 o
  -8   5   9       44.76       34.66      9.04 o
  -7   5   9      898.79      921.49     29.81 o
  -6   5   9     2177.13     2194.84     43.43 o
  -5   5   9      386.92      365.12     15.65 o
  -4   5   9       13.53       14.71      4.04 o
  -3   5   9      165.61      184.06      7.60 o
  -2   5   9      184.20      152.27      6.22 o
  -1   5   9       38.77       58.11      4.44 o
   0   5   9       89.32       73.66      5.01 o
   1   5   9      893.97      911.06     15.05 o
   2   5   9      213.76      234.38      7.13 o
   3   5   9       25.22       21.69      2.90 o
   4   5   9      323.25      320.20     12.23 o
   5   5   9     3546.12     3650.49     59.06 o
   6   5   9      438.41      448.00     19.83 o
   7   5   9      955.91     1022.98     39.96 o
   8   5   9     1189.44     1243.48     47.65 o
   9   5   9      209.45      178.32     31.42 o
  10   5   9      149.00      159.00     32.24 o
  11   5   9      198.90       84.22     38.80 o
 -11   6   9       87.06       97.92     17.53 o
 -10   6   9       55.02       31.43     10.24 o
  -9   6   9      342.66      341.40     20.53 o
  -8   6   9      525.24      528.13     25.65 o
  -7   6   9      548.40      476.96     24.50 o
  -6   6   9       56.42       58.65     12.14 o
  -5   6   9      841.64      853.86     23.50 o
  -4   6   9      305.46      297.70     11.79 o
  -3   6   9       61.31       53.09      6.15 o
  -2   6   9     1223.01     1295.16     22.16 o
  -1   6   9      272.68      248.80     10.28 o
   0   6   9      176.83      182.79      8.85 o
   1   6   9      264.13      281.18      8.93 o
   2   6   9      438.56      443.95      9.54 o
   3   6   9     1129.98     1168.05     24.01 o
   4   6   9     1121.12     1101.93     24.70 o
   5   6   9       16.36       29.24      6.89 o
   6   6   9        1.36       -1.26      7.25 o
   7   6   9       23.47       24.72     10.97 o
   8   6   9      380.80      409.22     29.89 o
   9   6   9      792.91      667.03    139.24 o
  10   6   9       23.49        4.47     33.58 o
 -10   7   9      132.11      168.31     18.90 o
  -9   7   9        7.16       13.04      9.03 o
  -8   7   9       70.68       76.23     11.95 o
  -7   7   9      178.44      206.74     16.53 o
  -6   7   9        0.78        4.87      6.79 o
  -5   7   9      175.77      186.83     12.67 o
  -4   7   9     1624.79     1509.75     29.39 o
  -3   7   9       18.02        4.43      4.37 o
  -2   7   9      829.91      758.90     18.51 o
  -1   7   9      346.79      304.21     10.38 o
   0   7   9       18.46       11.85      3.80 o
   1   7   9       14.00       13.20      3.36 o
   2   7   9       31.81       28.58      5.05 o
   3   7   9       95.89       96.66      6.72 o
   4   7   9      218.47      232.73     11.74 o
   5   7   9       14.22       16.78      6.54 o
   6   7   9       47.91       26.37     13.03 o
   7   7   9       28.93       53.46     12.86 o
   8   7   9       87.01       45.17     25.75 o
   9   7   9        0.20        1.85     14.78 o
  10   7   9       81.00       37.79     21.13 o
 -10   8   9      352.73      375.11     49.39 o
  -9   8   9      237.38      227.24     20.30 o
  -8   8   9        3.66        2.53      7.03 o
  -7   8   9       45.26       31.43      8.95 o
  -6   8   9      667.37      637.77     25.29 o
  -5   8   9      281.52      286.76     20.28 o
  -4   8   9        2.61        2.89      4.23 o
  -3   8   9      207.61      187.47     12.41 o
  -2   8   9      379.93      368.92     27.79 o
  -1   8   9      115.64      117.24      7.85 o
   0   8   9       80.88       87.14      7.78 o
   1   8   9      391.11      388.76     13.88 o
   2   8   9       20.82       17.41      5.92 o
   3   8   9     2595.33     2503.23     47.53 o
   4   8   9     1027.08     1029.09     30.58 o
   5   8   9      157.37      142.25     18.30 o
   6   8   9      337.06      331.03     30.27 o
   7   8   9      241.86      299.50     31.83 o
   8   8   9       48.11       21.59     28.29 o
   9   8   9       17.72        1.86     28.77 o
  10   8   9       77.33       63.47     28.79 o
  -9   9   9       47.47       38.09     14.94 o
  -8   9   9        1.37       15.12     13.40 o
  -7   9   9       20.34       23.86      9.23 o
  -6   9   9       45.02       40.77      9.84 o
  -5   9   9      223.35      223.01     15.33 o
  -4   9   9     1348.12     1371.31     33.93 o
  -3   9   9      510.51      490.42     23.47 o
  -2   9   9      258.25      226.56     12.70 o
  -1   9   9      345.82      379.47     16.77 o
   0   9   9       50.28       52.59     13.13 o
   1   9   9      124.90      111.54      9.91 o
   2   9   9        6.79        2.68      4.68 o
   3   9   9        3.35        3.90      5.43 o
   4   9   9       73.52       69.15     16.17 o
   5   9   9       50.62       57.47     10.18 o
   6   9   9      154.48      163.50     22.97 o
   7   9   9       85.90      107.36     18.01 o
   8   9   9      319.66      341.52     42.57 o
   9   9   9       61.01       78.18     25.15 o
  -9  10   9      206.05      251.54     26.97 o
  -8  10   9      474.09      479.83     32.67 o
  -7  10   9       49.31       55.62     17.46 o
  -6  10   9     1048.68     1077.42     35.71 o
  -5  10   9      481.12      489.17     23.81 o
  -4  10   9      413.45      411.93     21.12 o
  -3  10   9       75.79       90.58     12.58 o
  -2  10   9      101.80      124.48     14.94 o
  -1  10   9      396.28      413.16     19.79 o
   0  10   9      120.54      137.36     23.18 o
   1  10   9      218.81      241.26     26.13 o
   2  10   9       47.43       51.80      8.93 o
   3  10   9      521.22      503.55     22.66 o
   4  10   9       15.62        6.13      6.62 o
   5  10   9       52.64       41.55      9.66 o
   6  10   9       62.39       45.34     13.68 o
   7  10   9        0.67        8.58     10.17 o
   8  10   9       62.83       77.17     47.17 o
   9  10   9      185.74      159.69     34.56 o
  -8  11   9       39.92       59.06     19.10 o
  -7  11   9      833.69      832.91     60.49 o
  -6  11   9      995.87     1104.07     37.39 o
  -5  11   9       20.73       17.91      8.75 o
  -4  11   9        1.70       -1.25      6.30 o
  -3  11   9      268.71      264.92     20.37 o
  -2  11   9        8.48       -0.66      6.20 o
  -1  11   9       20.29       19.87      7.92 o
   0  11   9       94.89      107.79     17.57 o
   1  11   9      593.66      583.21     28.00 o
   2  11   9      191.88      194.16     15.69 o
   3  11   9     1135.70     1081.61     34.52 o
   4  11   9        8.27        6.53      8.33 o
   5  11   9       98.65      100.14     13.41 o
   6  11   9      338.58      378.44     28.30 o
   7  11   9      302.01      362.97     44.13 o
   8  11   9      624.18      717.14     62.27 o
  -8  12   9      683.24      822.27     55.53 o
  -7  12   9      244.24      250.16     25.70 o
  -6  12   9      138.22      122.16     15.55 o
  -5  12   9      314.18      338.79     22.26 o
  -4  12   9      188.32      214.85     18.27 o
  -3  12   9       44.09       24.78      9.87 o
  -2  12   9       22.40       25.38     14.93 o
  -1  12   9     1338.62     1300.38     52.67 o
   0  12   9      400.68      410.99     21.86 o
   1  12   9      648.86      652.82     26.78 o
   2  12   9      595.65      587.88     26.09 o
   3  12   9      262.02      271.25     25.96 o
   4  12   9       15.41       15.53      8.51 o
   5  12   9        2.87        2.75      8.17 o
   6  12   9      113.82      131.01     17.99 o
   7  12   9        0.06       -2.66      9.96 o
  -7  13   9       86.70       17.15     20.90 o
  -6  13   9       48.76       49.15     15.55 o
  -5  13   9        6.60       18.61      9.23 o
  -4  13   9      100.09      119.94     19.85 o
  -3  13   9        1.02       -1.78      8.64 o
  -2  13   9      812.86      802.31     46.48 o
  -1  13   9        3.30        2.47      8.82 o
   0  13   9       49.70       64.05     11.55 o
   1  13   9        0.03        4.13      6.43 o
   2  13   9      196.55      216.32     18.64 o
   3  13   9      221.07      195.66     18.13 o
   4  13   9      239.38      268.86     21.26 o
   5  13   9      358.87      369.65     39.21 o
   6  13   9        7.70       26.08     12.81 o
   7  13   9      162.40      149.24     26.79 o
  -6  14   9       99.96       80.96     17.28 o
  -5  14   9       59.59       55.58     13.03 o
  -4  14   9       95.44       92.61     17.43 o
  -3  14   9      394.74      500.61     31.71 o
  -2  14   9      213.80      221.16     22.04 o
  -1  14   9        4.07        2.53      7.93 o
   0  14   9      202.07      215.87     18.89 o
   1  14   9        9.23       10.52      8.10 o
   2  14   9       29.35       42.64     12.31 o
   3  14   9       41.30       41.63     16.35 o
   4  14   9      656.60      711.46     33.78 o
   5  14   9       74.57       56.31     15.36 o
  -4  15   9        7.52        7.80      9.59 o
  -3  15   9       43.83       23.54     17.77 o
  -2  15   9        3.03        6.55     10.16 o
  -1  15   9      472.75      484.51     27.93 o
   0  15   9        0.37        0.85      7.69 o
   1  15   9      209.82      210.90     20.26 o
   2  15   9       60.04       54.23     12.55 o
   3  15   9        2.73        2.49      9.27 o
   4  15   9       11.92       12.63     12.40 o
  -2  16   9       13.20       28.71     11.38 o
  -1  16   9      295.48      266.98     23.53 o
   0  16   9      142.79      117.78     16.76 o
   1  16   9       68.30       87.36     15.51 o
   2  16   9       45.18       55.71     24.53 o
 -11   0  10      185.75      222.07     31.82 o
 -10   0  10      196.07      240.12     43.98 o
  -9   0  10     1483.84     1499.56     54.08 o
  -8   0  10     1587.30     1504.71     74.11 o
  -7   0  10      533.11      532.72     27.48 o
  -6   0  10       47.43       52.19      9.69 o
  -5   0  10     1256.76     1365.46     40.86 o
  -4   0  10      463.74      476.26     16.73 o
  -3   0  10     1559.55     1549.46     33.31 o
  -2   0  10     4669.21     4881.78     78.69 o
  -1   0  10     3635.00     3795.19     60.74 o
   0   0  10      145.83      123.02      6.42 o
   1   0  10     2689.61     2801.47     61.47 o
   2   0  10      607.25      534.90     15.55 o
   3   0  10      618.43      745.49     21.78 o
   4   0  10      149.70      165.77     15.93 o
   5   0  10       56.16       71.43      8.28 o
   6   0  10      834.50      701.90     31.49 o
   7   0  10      152.29      132.33     31.17 o
   8   0  10     1692.72     1793.26    110.77 o
   9   0  10     3415.31     3613.67    182.77 o
  10   0  10       27.99        4.76     21.68 o
  11   0  10       92.52       74.79     36.76 o
 -11   1  10       71.46       65.42     17.30 o
 -10   1  10      110.50      159.93     20.55 o
  -9   1  10      454.95      431.87     21.30 o
  -8   1  10        4.38        3.84      5.31 o
  -7   1  10      722.64      747.60     24.54 o
  -6   1  10      132.42      161.44     10.81 o
  -5   1  10       39.12       40.10      5.21 o
  -4   1  10       81.06      111.52      8.82 o
  -3   1  10       29.70       23.34      3.55 o
  -2   1  10        1.27        8.26      2.36 o
  -1   1  10     2070.34     2159.17     30.91 o
   0   1  10     4098.24     4187.34     75.32 o
   1   1  10      294.02      408.94     10.70 o
   2   1  10      147.64      129.93      5.50 o
   3   1  10      739.09      716.78     13.24 o
   4   1  10        0.28        1.18      2.35 o
   5   1  10     3107.52     2965.19     41.02 o
   6   1  10      624.63      629.28     21.52 o
   7   1  10      415.45      434.16     37.24 o
   8   1  10      801.94      733.27     51.00 o
   9   1  10       17.50       10.38     14.85 o
  10   1  10      588.61      686.69     58.38 o
  11   1  10       29.73       31.37     21.64 o
 -11   2  10      539.62      586.70     33.18 o
 -10   2  10      222.96      223.21     21.99 o
  -9   2  10      340.84      361.29     20.08 o
  -8   2  10       23.70       19.32      6.22 o
  -7   2  10       73.21       71.47      9.72 o
  -6   2  10        7.50        4.53      4.94 o
  -5   2  10       20.24       27.34      4.54 o
  -4   2  10     1730.84     1685.48     29.99 o
  -3   2  10     2999.48     3012.31     38.83 o
  -2   2  10      189.11      227.21      7.11 o
  -1   2  10     6439.38     6518.39     87.15 o
   0   2  10       81.62       92.59     10.10 o
   1   2  10       93.56       76.81      7.85 o
   2   2  10       65.48       84.59      4.79 o
   3   2  10        7.94        2.88      2.66 o
   4   2  10     1933.00     1856.92     35.16 o
   5   2  10       34.30       38.79      5.94 o
   6   2  10        3.79       -3.45      4.48 o
   7   2  10      103.05       74.85     12.96 o
   8   2  10      226.55      267.27     50.91 o
   9   2  10        7.58        2.95     13.43 o
  10   2  10       41.68       59.53     27.06 o
  11   2  10       53.66      119.00     34.89 o
 -11   3  10      578.33      588.15     33.11 o
 -10   3  10      283.36      283.55     19.73 o
  -9   3  10      473.58      482.97     25.85 o
  -8   3  10       50.20       39.30      7.88 o
  -7   3  10       11.38        7.62      7.56 o
  -6   3  10      297.11      255.66     15.41 o
  -5   3  10     3332.49     3137.55     48.57 o
  -4   3  10      346.09      315.22     13.96 o
  -3   3  10      532.28      512.15     11.65 o
  -2   3  10      738.90      671.32     14.88 o
  -1   3  10      387.78      349.79      8.38 o
   0   3  10      265.19      265.56      6.37 o
   1   3  10       14.26       18.65      3.26 o
   2   3  10      778.73      751.57     17.97 o
   3   3  10        0.85        4.39      3.04 o
   4   3  10     1866.66     1923.98     29.21 o
   5   3  10     1415.32     1359.63     28.90 o
   6   3  10      695.48      637.64     32.52 o
   7   3  10      337.75      366.26     24.18 o
   8   3  10      584.56      454.55     42.31 o
   9   3  10       66.02       25.98     16.00 o
  10   3  10       43.99       81.03     23.78 o
  11   3  10      217.95      279.57     43.36 o
 -11   4  10      164.43       91.35     19.11 o
 -10   4  10      411.05      446.20     25.69 o
  -9   4  10       55.05       57.15      9.84 o
  -8   4  10       85.69       93.81     10.76 o
  -7   4  10        5.42       -1.05      5.26 o
  -6   4  10      167.93      177.35     13.45 o
  -5   4  10      751.23      713.24     20.46 o
  -4   4  10     1133.11     1133.93     28.05 o
  -3   4  10     1620.15     1598.25     24.17 o
  -2   4  10      879.98      911.80     15.27 o
  -1   4  10     1514.46     1442.12     20.53 o
   0   4  10      203.15      243.96      6.95 o
   1   4  10      288.23      298.98      7.13 o
   2   4  10      431.98      461.77      9.66 o
   3   4  10      650.70      672.37     17.25 o
   4   4  10     2874.28     2831.60     40.21 o
   5   4  10        5.90        3.95      4.90 o
   6   4  10     1132.61     1159.28     39.49 o
   7   4  10     1110.97     1180.72     42.68 o
   8   4  10        1.93       -5.96     12.13 o
   9   4  10       36.25       19.62     20.91 o
  10   4  10      195.06      167.88     32.18 o
 -11   5  10        9.73        0.30     10.26 o
 -10   5  10      126.20      121.98     17.18 o
  -9   5  10       18.03       11.54      7.88 o
  -8   5  10       96.11      118.39     13.62 o
  -7   5  10      147.68      124.94     12.96 o
  -6   5  10       32.11       26.68      6.79 o
  -5   5  10      441.34      437.53     18.34 o
  -4   5  10      181.74      208.93     11.48 o
  -3   5  10      338.31      345.01     12.36 o
  -2   5  10     1318.47     1360.71     19.70 o
  -1   5  10      150.71      159.16      6.72 o
   0   5  10      980.17      901.15     16.22 o
   1   5  10       51.28       53.30      3.95 o
   2   5  10        1.01        1.01      2.14 o
   3   5  10      686.25      645.80     13.69 o
   4   5  10     1713.48     1772.26     30.03 o
   5   5  10      977.04      999.57     27.94 o
   6   5  10        1.22        5.76      8.09 o
   7   5  10     1058.89     1140.69     43.47 o
   8   5  10      897.39      972.59     59.11 o
   9   5  10       34.21       10.87     14.19 o
  10   5  10      118.26      117.58     29.13 o
 -10   6  10        0.01        2.62      8.44 o
  -9   6  10      688.28      800.83     29.49 o
  -8   6  10     1033.26     1070.08     35.28 o
  -7   6  10      713.02      730.22     27.71 o
  -6   6  10      273.51      285.75     18.47 o
  -5   6  10       89.97      113.89     10.71 o
  -4   6  10      202.48      204.74     11.86 o
  -3   6  10     1269.70     1190.78     22.25 o
  -2   6  10     3085.79     2970.30     40.23 o
  -1   6  10      570.75      481.63     16.46 o
   0   6  10      324.18      336.20     14.62 o
   1   6  10     2412.38     2375.00     33.89 o
   2   6  10     1503.56     1444.50     23.44 o
   3   6  10       96.93      100.88      4.81 o
   4   6  10       39.28       34.16     10.58 o
   5   6  10        4.43        3.67      6.87 o
   6   6  10      138.27      170.34     18.28 o
   7   6  10      147.78      125.43     23.69 o
   8   6  10     1179.42     1182.23     65.14 o
   9   6  10      644.66      739.72     59.08 o
  10   6  10       56.86       37.31     22.47 o
 -10   7  10       95.67       63.09     13.82 o
  -9   7  10      451.26      479.20     27.21 o
  -8   7  10      414.38      483.25     25.74 o
  -7   7  10     2370.02     2481.12     56.80 o
  -6   7  10       62.11       66.05      9.43 o
  -5   7  10      490.09      496.43     20.63 o
  -4   7  10        4.58       13.75      4.47 o
  -3   7  10        5.25        9.72      4.35 o
  -2   7  10       13.75       13.36      4.11 o
  -1   7  10        7.95       12.52      4.88 o
   0   7  10      900.15      897.42     19.79 o
   1   7  10       89.62       81.38      6.04 o
   2   7  10        4.28        2.25      2.87 o
   3   7  10       10.02       13.89      3.96 o
   4   7  10        7.29       10.30      5.53 o
   5   7  10       10.39        9.51      6.33 o
   6   7  10       15.81        6.90      8.46 o
   7   7  10      399.98      460.95     42.86 o
   8   7  10      104.84      102.58     27.59 o
   9   7  10       61.49       46.13     25.61 o
  10   7  10       91.62       98.27     37.78 o
 -10   8  10       10.72        0.28     10.07 o
  -9   8  10       61.98       45.95     12.88 o
  -8   8  10      393.58      369.22     23.54 o
  -7   8  10        0.14        8.82      7.17 o
  -6   8  10       53.53       51.49      9.41 o
  -5   8  10      299.23      287.81     18.48 o
  -4   8  10       88.64       68.97      8.83 o
  -3   8  10        5.79        2.06      4.98 o
  -2   8  10     1105.59     1126.77     24.65 o
  -1   8  10      108.84      110.85      9.24 o
   0   8  10      254.71      273.89     11.62 o
   1   8  10      673.97      641.31     19.17 o
   2   8  10      777.27      732.80     23.14 o
   3   8  10        8.11       12.92      6.93 o
   4   8  10      468.59      415.39     34.07 o
   5   8  10       37.20       38.57      8.90 o
   6   8  10        0.98        8.52      8.69 o
   7   8  10      132.46      131.33     25.90 o
   8   8  10      120.38      108.65     56.06 o
   9   8  10       54.62       58.48     22.75 o
  -9   9  10      355.97      347.47     26.86 o
  -8   9  10       43.13       41.67     10.50 o
  -7   9  10       14.48        5.47      7.99 o
  -6   9  10      461.86      484.92     26.08 o
  -5   9  10     1266.58     1339.61     35.21 o
  -4   9  10      945.90      923.32     27.17 o
  -3   9  10      158.44      140.15     18.02 o
  -2   9  10      826.31      872.06     23.51 o
  -1   9  10     1028.21     1028.35     31.41 o
   0   9  10        0.84        3.91      5.71 o
   1   9  10      534.77      536.28     31.43 o
   2   9  10     1784.71     1755.82     41.70 o
   3   9  10       55.47       59.21     12.51 o
   4   9  10        9.75       11.18      6.41 o
   5   9  10      440.98      442.64     23.47 o
   6   9  10      531.42      564.37     33.50 o
   7   9  10       13.12       -4.37     11.55 o
   8   9  10       41.29       44.16     21.32 o
   9   9  10        2.79       17.76     17.65 o
  -9  10  10      264.01      216.69     35.74 o
  -8  10  10       67.52       63.70     15.58 o
  -7  10  10      119.94       95.90     26.01 o
  -6  10  10      241.90      254.79     34.87 o
  -5  10  10      298.41      318.15     20.09 o
  -4  10  10      897.52      900.77     31.09 o
  -3  10  10      123.96      150.96     18.05 o
  -2  10  10      514.86      503.40     35.58 o
  -1  10  10      393.18      381.22     29.02 o
   0  10  10       19.99       21.46      7.58 o
   1  10  10      117.70      127.03     12.10 o
   2  10  10        4.85        8.37      6.24 o
   3  10  10     1401.85     1359.29     37.85 o
   4  10  10      853.48      907.07     31.47 o
   5  10  10       19.73        1.89      7.35 o
   6  10  10      499.08      625.79     40.19 o
   7  10  10      242.48      311.13     40.24 o
   8  10  10        0.29       -7.96     21.15 o
  -8  11  10      144.14      138.66     25.93 o
  -7  11  10      515.33      532.92     33.88 o
  -6  11  10        5.84       10.60      8.81 o
  -5  11  10       94.04      133.80     16.19 o
  -4  11  10      308.79      314.86     23.11 o
  -3  11  10      106.44      103.84     21.46 o
  -2  11  10       95.60      107.10     17.56 o
  -1  11  10        0.10        9.29      7.19 o
   0  11  10        0.61        2.41      5.73 o
   1  11  10        5.34        7.96      7.66 o
   2  11  10       65.92       40.82      8.87 o
   3  11  10       19.84       33.30      9.31 o
   4  11  10        1.69        7.55      7.46 o
   5  11  10        0.50        6.55      7.66 o
   6  11  10        1.24        6.97      9.89 o
   7  11  10      124.22      107.46     31.35 o
   8  11  10       82.75      112.41     27.87 o
  -7  12  10       76.32       89.09     16.90 o
  -6  12  10      379.25      391.56     25.03 o
  -5  12  10        5.28       10.21      8.97 o
  -4  12  10       74.18       82.81     13.30 o
  -3  12  10        2.82        6.34      8.15 o
  -2  12  10       70.18       77.32     12.97 o
  -1  12  10      108.51      136.57     16.66 o
   0  12  10       20.19       16.95      7.45 o
   1  12  10       35.03       40.62      9.20 o
   2  12  10      854.44      868.76     59.55 o
   3  12  10        0.44        9.08      8.12 o
   4  12  10      305.03      304.81     26.00 o
   5  12  10       16.41       13.41      9.79 o
   6  12  10       31.91       22.60     11.22 o
   7  12  10       34.96       29.50     20.00 o
  -6  13  10       80.41       96.52     15.34 o
  -5  13  10       20.34       32.47     11.01 o
  -4  13  10        4.97       18.18      8.60 o
  -3  13  10        0.64        2.57      8.92 o
  -2  13  10      225.85      228.03     21.63 o
  -1  13  10       17.84       14.41      9.69 o
   0  13  10      448.07      489.42     25.88 o
   1  13  10      651.66      675.96     29.02 o
   2  13  10       14.99       14.27      8.20 o
   3  13  10      225.25      188.23     19.20 o
   4  13  10       22.67       40.39     12.31 o
   5  13  10      222.19      236.54     25.40 o
   6  13  10       99.14       79.67     24.29 o
  -5  14  10        1.15        0.46      9.77 o
  -4  14  10        4.24       11.56      9.41 o
  -3  14  10       13.88       21.97     11.23 o
  -2  14  10      125.93      123.50     26.49 o
  -1  14  10      205.28      205.01     18.66 o
   0  14  10        8.37        7.40      8.37 o
   1  14  10       23.91       18.02      9.37 o
   2  14  10      198.45      247.40     30.01 o
   3  14  10       81.77      101.78     29.71 o
   4  14  10        0.04       13.97     10.00 o
   5  14  10        0.07       22.10     13.85 o
  -4  15  10      211.39      215.96     40.42 o
  -3  15  10       32.06       50.09     14.37 o
  -2  15  10      280.21      234.49     25.28 o
  -1  15  10        1.91        4.01      8.15 o
   0  15  10      115.94      105.15     15.06 o
   1  15  10      150.66      119.64     18.76 o
   2  15  10      182.16      151.95     20.39 o
   3  15  10        6.06        7.40     10.96 o
  -1  16  10       16.77       16.64     11.09 o
   0  16  10        1.00        2.21      9.76 o
 -11   1  11      239.72      277.53     24.23 o
 -10   1  11      227.06      190.24     17.64 o
  -9   1  11       69.42       54.21      9.82 o
  -8   1  11      154.43      148.02     12.68 o
  -7   1  11        0.03        1.85      4.43 o
  -6   1  11       70.73       66.18      7.52 o
  -5   1  11        7.69        1.64      3.53 o
  -4   1  11      439.85      426.72     12.94 o
  -3   1  11      153.03      139.47      7.57 o
  -2   1  11     1581.44     1494.50     21.64 o
  -1   1  11     1423.27     1382.79     19.81 o
   0   1  11     1026.82     1134.17     23.03 o
   1   1  11       68.57       60.53      8.28 o
   2   1  11        2.55        0.49      1.95 o
   3   1  11       85.58       87.56      5.54 o
   4   1  11      645.25      652.54     13.95 o
   5   1  11        6.81       -2.13      3.82 o
   6   1  11        2.40        6.17     10.27 o
   7   1  11       60.86       40.52     15.71 o
   8   1  11      433.00      429.29     94.74 o
   9   1  11       19.49       11.55     16.26 o
  10   1  11      393.69      375.20     45.52 o
 -11   2  11      117.67      115.28     17.44 o
 -10   2  11       96.49       81.55     12.48 o
  -9   2  11      754.35      796.46     28.14 o
  -8   2  11      218.66      240.55     15.68 o
  -7   2  11       39.81       21.47      7.39 o
  -6   2  11      176.69      154.05     13.16 o
  -5   2  11      795.66      879.95     24.64 o
  -4   2  11     1819.64     1826.91     28.63 o
  -3   2  11     1240.32     1236.97     20.84 o
  -2   2  11      853.44      792.27     14.31 o
  -1   2  11       10.20        6.73      2.11 o
   0   2  11      376.76      405.08     16.18 o
   1   2  11      644.33      601.75     31.55 o
   2   2  11     2584.35     2676.98     46.34 o
   3   2  11      793.46      802.55     16.39 o
   4   2  11        0.71        4.09      3.61 o
   5   2  11      126.47      109.28     10.37 o
   6   2  11      167.55      200.01     25.76 o
   7   2  11       10.98       14.22     11.61 o
   8   2  11       62.77       31.46     15.15 o
   9   2  11       18.59       17.42     16.73 o
  10   2  11       55.81       75.87     31.99 o
 -11   3  11      196.18      200.82     36.38 o
 -10   3  11        2.65        9.45     11.99 o
  -9   3  11      302.42      323.83     19.47 o
  -8   3  11       38.97       30.80      8.23 o
  -7   3  11        0.01       -1.79      4.48 o
  -6   3  11        5.06        1.38      5.54 o
  -5   3  11      135.61      170.54     11.79 o
  -4   3  11      150.24      174.27     10.93 o
  -3   3  11      488.12      518.02     12.36 o
  -2   3  11        6.51       16.61      3.09 o
  -1   3  11        4.23        2.16      2.09 o
   0   3  11      117.31      109.52      8.27 o
   1   3  11      101.41      101.05      3.81 o
   2   3  11      128.18      136.21      6.89 o
   3   3  11       72.02       59.63      5.44 o
   4   3  11       17.19        5.36      3.97 o
   5   3  11      236.04      256.62     16.92 o
   6   3  11      649.79      652.79     42.22 o
   7   3  11        3.36      -17.12     13.16 o
   8   3  11      196.44      198.41     34.55 o
   9   3  11      186.98      194.20     52.83 o
  10   3  11       47.77        4.82     15.05 o
 -10   4  11        0.15       -1.10      8.33 o
  -9   4  11      350.90      334.93     19.98 o
  -8   4  11      127.62      118.60     11.83 o
  -7   4  11       14.08       10.49      6.73 o
  -6   4  11       69.91       57.78      8.77 o
  -5   4  11      229.37      195.11     15.20 o
  -4   4  11      808.85      766.35     20.26 o
  -3   4  11      531.72      513.94     12.40 o
  -2   4  11       43.73       47.89      4.72 o
  -1   4  11       10.26       17.94      2.83 o
   0   4  11      290.27      276.83      7.94 o
   1   4  11      463.58      426.71      9.18 o
   2   4  11       44.89       41.70      3.75 o
   3   4  11      101.96      113.76      9.65 o
   4   4  11      309.92      300.67     16.26 o
   5   4  11      118.57      127.98     13.93 o
   6   4  11     1346.83     1294.39     58.59 o
   7   4  11      392.38      389.91     36.95 o
   8   4  11     1010.94     1064.25     77.20 o
   9   4  11      242.69      216.88     36.11 o
  10   4  11      348.44      408.36     75.05 o
 -10   5  11      209.02      212.86     21.08 o
  -9   5  11        5.86       -0.91      5.94 o
  -8   5  11      652.03      700.54     28.89 o
  -7   5  11      435.71      437.47     21.93 o
  -6   5  11      134.04      128.73     12.03 o
  -5   5  11       12.05       -1.46      4.57 o
  -4   5  11     1085.46     1161.21     28.68 o
  -3   5  11      432.67      430.38     13.76 o
  -2   5  11      783.33      789.86     14.87 o
  -1   5  11       41.00       40.12      4.06 o
   0   5  11     2675.53     2668.31     40.20 o
   1   5  11      175.60      194.57      8.00 o
   2   5  11      223.45      223.18      7.33 o
   3   5  11      749.49      721.70     14.84 o
   4   5  11       58.11       49.67      9.52 o
   5   5  11      110.18       93.13     16.17 o
   6   5  11      193.46      232.81     40.25 o
   7   5  11       16.26       38.07     16.08 o
   8   5  11       95.98       99.36     23.03 o
   9   5  11      307.03      272.54     38.12 o
  10   5  11      213.09      212.59     36.84 o
 -10   6  11       73.88       69.43     14.34 o
  -9   6  11        2.11       10.09      7.67 o
  -8   6  11      303.70      330.80     22.16 o
  -7   6  11       12.52        8.48      7.61 o
  -6   6  11      168.15      143.50     13.78 o
  -5   6  11      617.48      549.01     24.29 o
  -4   6  11      815.10      755.18     22.88 o
  -3   6  11        3.76        6.07      3.70 o
  -2   6  11      156.83      193.81      9.94 o
  -1   6  11      294.52      271.70     17.30 o
   0   6  11        6.13        9.22      3.63 o
   1   6  11      767.19      797.47     16.88 o
   2   6  11      137.20      135.82      7.06 o
   3   6  11       13.37       16.61      3.78 o
   4   6  11      482.85      452.64     13.45 o
   5   6  11      104.96      129.26     20.72 o
   6   6  11       37.81       28.37     14.32 o
   7   6  11       60.86       64.97     20.14 o
   8   6  11      298.77      360.07     41.49 o
   9   6  11      195.52      253.88     53.01 o
  10   6  11      374.12      457.84     74.93 o
 -10   7  11        0.75        9.18     10.19 o
  -9   7  11        5.80       12.20      9.10 o
  -8   7  11      454.55      436.44     24.72 o
  -7   7  11       12.51        8.77      6.96 o
  -6   7  11      580.47      648.36     25.20 o
  -5   7  11      740.36      730.57     24.97 o
  -4   7  11      872.30      819.11     24.89 o
  -3   7  11      133.77      112.67     11.03 o
  -2   7  11      787.50      794.10     20.24 o
  -1   7  11      369.35      360.10     15.30 o
   0   7  11       88.06       81.01      7.36 o
   1   7  11      768.51      738.60     17.13 o
   2   7  11      126.25      128.51      7.94 o
   3   7  11     1262.03     1205.75     38.55 o
   4   7  11       55.03       73.02      9.68 o
   5   7  11      729.81      711.30     31.53 o
   6   7  11      243.99      231.03     30.18 o
   7   7  11        9.53       17.63     20.61 o
   8   7  11      333.24      358.26     42.27 o
   9   7  11       18.31       23.18     20.13 o
  -9   8  11       15.68       23.67     12.10 o
  -8   8  11       56.27       55.66     11.37 o
  -7   8  11     1216.85     1263.21     40.98 o
  -6   8  11        4.65        6.14      6.35 o
  -5   8  11      101.41      114.91     11.94 o
  -4   8  11     1232.49     1282.22     71.88 o
  -3   8  11      506.79      541.21     21.35 o
  -2   8  11     1724.00     1624.92     33.70 o
  -1   8  11     1139.08     1098.78     28.90 o
   0   8  11       32.73       31.00      8.64 o
   1   8  11       10.57       13.60      4.35 o
   2   8  11     2045.45     2037.30     44.33 o
   3   8  11     1615.63     1572.92     38.32 o
   4   8  11     1862.09     1801.59     43.75 o
   5   8  11       97.41      132.31     16.51 o
   6   8  11      374.27      430.59     40.45 o
   7   8  11       33.44       23.65     17.21 o
   8   8  11        0.29       -5.54     12.11 o
   9   8  11       18.79       19.56     17.88 o
  -9   9  11       14.71       24.36     12.52 o
  -8   9  11       35.95       43.68     10.60 o
  -7   9  11        6.48        5.02      8.55 o
  -6   9  11       35.59       63.50     11.56 o
  -5   9  11      185.56      218.77     15.66 o
  -4   9  11        0.04       -1.12      5.14 o
  -3   9  11      803.33      795.24     31.24 o
  -2   9  11      257.57      286.15     16.32 o
  -1   9  11       95.31      100.86     10.79 o
   0   9  11       76.15       57.32      9.38 o
   1   9  11       42.24       53.37      8.42 o
   2   9  11      718.91      746.91     32.93 o
   3   9  11      129.49      141.06     12.88 o
   4   9  11      761.19      786.84     27.83 o
   5   9  11       95.59      101.47     27.50 o
   6   9  11       56.90       66.76     19.74 o
   7   9  11      159.57      158.91     29.84 o
   8   9  11      136.09      124.15     28.13 o
  -8  10  11      288.74      308.48     28.63 o
  -7  10  11        3.91        9.59      9.85 o
  -6  10  11      379.71      345.48     23.59 o
  -5  10  11       62.30       64.44     10.30 o
  -4  10  11       85.78       81.41     10.39 o
  -3  10  11       38.10       24.00      7.76 o
  -2  10  11      154.39      124.17     14.07 o
  -1  10  11      119.92      107.40     13.14 o
   0  10  11      854.30      786.00     29.64 o
   1  10  11      266.10      288.87     17.89 o
   2  10  11        5.30        8.12      5.76 o
   3  10  11      145.87      139.62     13.92 o
   4  10  11        4.47        7.85      7.54 o
   5  10  11        3.79        9.72     10.43 o
   6  10  11       34.89       33.82     12.47 o
   7  10  11      201.04      216.39     34.70 o
   8  10  11      433.96      463.60     50.35 o
  -8  11  11      298.75      330.17     36.60 o
  -7  11  11      193.63      204.53     22.63 o
  -6  11  11      111.79      118.19     21.19 o
  -5  11  11       60.10       50.31     10.77 o
  -4  11  11        2.76        2.73      6.93 o
  -3  11  11        0.79        5.27      7.75 o
  -2  11  11      338.88      347.30     22.43 o
  -1  11  11      698.71      759.98     54.56 o
   0  11  11      351.66      387.88     23.91 o
   1  11  11      238.67      194.59     15.73 o
   2  11  11        1.02        2.72      6.38 o
   3  11  11        8.50        5.83      7.40 o
   4  11  11      342.95      299.96     24.34 o
   5  11  11        0.50       -6.21      9.01 o
   6  11  11     1138.42     1266.97     50.55 o
   7  11  11      384.42      368.50     44.31 o
  -7  12  11       73.39       84.69     18.85 o
  -6  12  11       55.78       51.04     13.08 o
  -5  12  11        2.36        1.23      8.79 o
  -4  12  11        0.03        8.04      7.40 o
  -3  12  11        3.93        8.94      8.45 o
  -2  12  11      326.39      374.38     35.60 o
  -1  12  11        3.79        0.97      7.28 o
   0  12  11       23.70       19.55      7.74 o
   1  12  11       71.57       84.39     12.67 o
   2  12  11      713.47      686.32     28.44 o
   3  12  11        1.99        1.58     11.84 o
   4  12  11       73.91       68.77     14.10 o
   5  12  11      342.27      359.64     29.22 o
   6  12  11        4.50        3.29     10.14 o
  -6  13  11      498.69      545.10     34.76 o
  -5  13  11      711.96      729.37     53.77 o
  -4  13  11        0.50       -6.20      7.83 o
  -3  13  11      152.02      176.42     33.98 o
  -2  13  11        0.14        6.84      8.54 o
  -1  13  11      334.28      405.01     26.89 o
   0  13  11       20.26       23.15      8.50 o
   1  13  11      261.80      290.65     24.02 o
   2  13  11      124.26      138.93     24.12 o
   3  13  11       45.72       57.19     14.16 o
   4  13  11      283.75      250.46     24.90 o
   5  13  11      473.31      566.67     36.56 o
   6  13  11       81.09      131.76     53.60 o
  -5  14  11       86.41       61.62     15.29 o
  -4  14  11     1132.72     1178.97     47.78 o
  -3  14  11      490.68      479.70     38.42 o
  -2  14  11       40.65       57.02     15.89 o
  -1  14  11        1.46       11.18     10.35 o
   0  14  11       17.20        8.80     15.36 o
   1  14  11       12.25       10.87     10.40 o
   2  14  11      152.04      136.89     19.44 o
   3  14  11      654.60      680.09     63.21 o
   4  14  11      455.89      469.13     33.90 o
  -3  15  11       53.58       44.97     18.25 o
  -2  15  11       20.84        7.95     13.89 o
  -1  15  11        0.08        1.78     10.16 o
   0  15  11      144.77      118.79     18.77 o
   1  15  11      404.10      407.58     31.23 o
   2  15  11      605.91      702.28     39.66 o
 -11   0  12      138.62       96.64     28.32 o
 -10   0  12     1581.03     1623.09    124.92 o
  -9   0  12     2627.27     2802.16     80.65 o
  -8   0  12       14.75       11.01      8.29 o
  -7   0  12        6.88       14.73      7.91 o
  -6   0  12      240.51      195.08     18.64 o
  -5   0  12       43.73       68.07     15.90 o
  -4   0  12       58.17       49.44      7.72 o
  -3   0  12     1318.98     1235.16     29.52 o
  -2   0  12     4889.01     4854.37     79.47 o
  -1   0  12      382.23      404.80     11.97 o
   0   0  12     3957.75     4016.12     71.11 o
   1   0  12     2956.07     2787.43     61.91 o
   2   0  12      683.24      674.71     18.47 o
   3   0  12       30.86       10.13      4.49 o
   4   0  12     1877.49     1963.00     64.11 o
   5   0  12     2676.75     2538.90    115.53 o
   6   0  12      420.95      440.33     49.25 o
   7   0  12        0.96       14.22     18.86 o
   8   0  12      405.30      470.33     60.68 o
   9   0  12     1439.91     1405.38    103.68 o
  10   0  12        3.49       11.14     25.81 o
 -10   1  12       80.83       42.34     16.51 o
  -9   1  12       89.08      105.33     12.01 o
  -8   1  12      412.34      440.22     24.36 o
  -7   1  12       13.38       16.03      5.63 o
  -6   1  12      114.99      114.69      9.80 o
  -5   1  12      398.54      349.55     13.94 o
  -4   1  12     1888.46     1719.19     30.92 o
  -3   1  12      486.92      482.99     12.61 o
  -2   1  12     1362.64     1335.39     18.68 o
  -1   1  12     2891.87     2927.17     35.12 o
   0   1  12      265.69      257.29      9.59 o
   1   1  12     1173.19     1236.41     33.47 o
   2   1  12     1919.42     1823.12     29.19 o
   3   1  12        4.60        5.68      2.85 o
   4   1  12      576.61      527.79     14.88 o
   5   1  12       14.55       11.75     10.71 o
   6   1  12      252.70      288.50     29.59 o
   7   1  12      340.77      295.50     32.96 o
   8   1  12       57.11       59.94     19.42 o
   9   1  12       95.09       76.32     22.06 o
  10   1  12       33.77       47.81     20.35 o
 -10   2  12       47.58       36.41     10.85 o
  -9   2  12       11.18       13.57      7.29 o
  -8   2  12       83.29      104.03     11.24 o
  -7   2  12      342.15      341.68     18.63 o
  -6   2  12       38.08       23.06      5.83 o
  -5   2  12      205.73      209.77     15.83 o
  -4   2  12        4.36        1.16      3.67 o
  -3   2  12       29.69       31.80      4.24 o
  -2   2  12      165.34      177.95      6.72 o
  -1   2  12      273.28      276.67      7.24 o
   0   2  12      851.03      907.69     21.57 o
   1   2  12      682.17      729.55     30.30 o
   2   2  12      940.24      900.24     24.28 o
   3   2  12      735.38      683.64     17.64 o
   4   2  12      221.26      223.50     11.95 o
   5   2  12      181.52      161.12     21.06 o
   6   2  12      310.86      261.16     28.44 o
   7   2  12        4.80       11.75     13.08 o
   8   2  12      227.73      251.59     33.76 o
   9   2  12       89.94      140.07     34.25 o
  10   2  12      334.71      391.10    117.34 o
 -10   3  12      181.89      225.08     24.60 o
  -9   3  12       37.59       33.61      8.61 o
  -8   3  12       14.82        6.79      6.12 o
  -7   3  12      157.44      170.09     15.55 o
  -6   3  12       47.03       57.87      8.77 o
  -5   3  12        9.07        0.07      4.32 o
  -4   3  12      252.79      268.35     14.67 o
  -3   3  12      201.31      200.75      9.60 o
  -2   3  12       87.77       97.78      6.97 o
  -1   3  12      770.89      775.19     14.01 o
   0   3  12     1078.60     1027.11     27.89 o
   1   3  12      264.46      246.70      9.37 o
   2   3  12      603.77      646.74     16.02 o
   3   3  12      202.14      217.14      8.73 o
   4   3  12     5257.52     5067.98    112.54 o
   5   3  12       13.05       10.98     11.12 o
   6   3  12       70.38       63.18     17.45 o
   7   3  12       26.64        9.02     26.69 o
   8   3  12      181.88      133.40     25.41 o
   9   3  12      384.46      331.22     40.69 o
  10   3  12       55.79       66.95     23.99 o
 -10   4  12       95.21       74.26     13.70 o
  -9   4  12        0.00       -3.96      6.31 o
  -8   4  12      346.25      302.57     17.95 o
  -7   4  12     1035.79     1053.96     32.36 o
  -6   4  12      185.02      209.27     17.03 o
  -5   4  12      489.53      499.68     20.26 o
  -4   4  12      113.42      138.11     10.31 o
  -3   4  12       22.17       32.84      5.09 o
  -2   4  12       40.91       32.96      4.30 o
  -1   4  12      411.19      433.88     11.47 o
   0   4  12     1967.46     1907.44     33.67 o
   1   4  12        0.09       -2.09      1.94 o
   2   4  12     2433.17     2498.98     36.45 o
   3   4  12     2857.85     2824.95     48.20 o
   4   4  12        9.06        8.28      5.66 o
   5   4  12       21.53       16.47     11.69 o
   6   4  12      334.69      292.61     30.79 o
   7   4  12        0.29      -16.84      9.88 o
   8   4  12        7.43        1.72     15.64 o
   9   4  12      295.22      301.22     39.11 o
  10   4  12        0.09        7.61     16.26 o
 -10   5  12      107.36      109.42     15.90 o
  -9   5  12      117.98      112.35     17.77 o
  -8   5  12       58.19       55.60     10.91 o
  -7   5  12      120.36      156.33     14.56 o
  -6   5  12      608.56      600.55     27.60 o
  -5   5  12      425.67      374.75     17.80 o
  -4   5  12     2618.38     2491.44     47.94 o
  -3   5  12     1112.49     1138.25     24.90 o
  -2   5  12      754.53      705.20     16.05 o
  -1   5  12     3798.95     3629.13     50.76 o
   0   5  12     1139.53     1122.54     20.32 o
   1   5  12        1.81       -0.57      2.40 o
   2   5  12     1004.86      964.90     18.56 o
   3   5  12       10.84       24.64      4.83 o
   4   5  12      173.05      167.34     14.36 o
   5   5  12       10.40       -6.42      9.78 o
   6   5  12       80.16      106.77     20.86 o
   7   5  12      142.21      158.27     46.66 o
   8   5  12      233.68      194.31     32.66 o
   9   5  12      387.19      363.43     43.99 o
  10   5  12        0.74       -4.14     16.10 o
 -10   6  12      417.23      424.95     28.76 o
  -9   6  12      496.78      531.19     26.64 o
  -8   6  12       13.11       16.21      8.79 o
  -7   6  12       54.97       57.65     10.23 o
  -6   6  12       46.46       32.71      8.27 o
  -5   6  12       45.29       40.33      9.53 o
  -4   6  12      199.27      194.55     12.92 o
  -3   6  12     1605.02     1533.77     33.70 o
  -2   6  12      434.15      407.95     14.49 o
  -1   6  12        4.19        0.09      3.63 o
   0   6  12     3185.97     3027.94     51.49 o
   1   6  12      601.24      587.82     14.21 o
   2   6  12      772.85      768.64     16.88 o
   3   6  12       93.53       97.89      6.64 o
   4   6  12       35.64       66.18     15.08 o
   5   6  12      848.90      824.21     73.15 o
   6   6  12        3.89       16.13     12.77 o
   7   6  12      235.32      240.80     32.75 o
   8   6  12      505.33      603.14     51.37 o
   9   6  12        1.50       19.92     16.16 o
  -9   7  12        8.81       -4.81      9.49 o
  -8   7  12       61.49       37.67     10.23 o
  -7   7  12      242.66      288.03     19.41 o
  -6   7  12       96.20       86.95     11.00 o
  -5   7  12       99.55      103.22     18.42 o
  -4   7  12      138.74      183.32     13.15 o
  -3   7  12       70.98       70.39      8.10 o
  -2   7  12      303.11      303.78     15.19 o
  -1   7  12      209.29      195.29     10.67 o
   0   7  12      443.23      467.26     15.02 o
   1   7  12       66.55       51.12      5.49 o
   2   7  12       63.66       56.89      5.74 o
   3   7  12      144.97      157.29     11.77 o
   4   7  12      170.17      154.12     14.95 o
   5   7  12      251.09      194.89     30.94 o
   6   7  12     2249.22     2290.85     88.58 o
   7   7  12      180.65      140.19     25.68 o
   8   7  12      276.69      291.51     39.85 o
   9   7  12      257.51      316.03     80.92 o
  -9   8  12        5.53        9.93     11.74 o
  -8   8  12       32.06        3.44      7.80 o
  -7   8  12      160.18      192.14     20.63 o
  -6   8  12       88.18       75.55     11.06 o
  -5   8  12      244.89      242.66     16.52 o
  -4   8  12      388.09      408.91     19.04 o
  -3   8  12      295.61      280.23     14.83 o
  -2   8  12       21.73       15.63      5.94 o
  -1   8  12      192.97      163.32     11.63 o
   0   8  12      170.61      146.97     10.66 o
   1   8  12        0.59        5.08      4.03 o
   2   8  12     1185.13     1152.28     30.44 o
   3   8  12        0.03       -0.16      5.43 o
   4   8  12       66.37       67.06     12.17 o
   5   8  12      763.03      776.98     47.82 o
   6   8  12      452.43      404.77     40.28 o
   7   8  12      129.18      170.31     30.35 o
   8   8  12      196.09      185.26     33.12 o
  -8   9  12      197.29      159.99     17.70 o
  -7   9  12      436.21      470.65     27.84 o
  -6   9  12     1648.24     1848.57     56.21 o
  -5   9  12      888.11      864.59     32.53 o
  -4   9  12      406.68      355.11     18.22 o
  -3   9  12      491.06      496.95     21.87 o
  -2   9  12      586.14      644.70     23.58 o
  -1   9  12       35.75       27.90      6.87 o
   0   9  12        9.63        4.70      6.05 o
   1   9  12      889.14      889.89     31.10 o
   2   9  12      333.15      327.69     17.09 o
   3   9  12       62.99       43.60      9.89 o
   4   9  12      258.71      306.93     28.34 o
   5   9  12      259.78      272.65     30.49 o
   6   9  12        6.10       -1.67     15.09 o
   7   9  12       43.00       45.90     20.16 o
   8   9  12      116.90      149.74     40.33 o
  -8  10  12      332.07      369.55     37.38 o
  -7  10  12      469.77      502.54     29.62 o
  -6  10  12       70.54       82.12     13.61 o
  -5  10  12      500.23      566.97     28.17 o
  -4  10  12     1270.91     1406.18     41.83 o
  -3  10  12        1.32        7.09      6.46 o
  -2  10  12       20.78       12.53     11.89 o
  -1  10  12      131.60      138.57     20.78 o
   0  10  12      224.32      211.21     19.90 o
   1  10  12      131.76      142.03     13.06 o
   2  10  12     2120.36     1975.23     83.52 o
   3  10  12     1038.66      948.71     36.55 o
   4  10  12      313.46      287.00     22.74 o
   5  10  12      340.59      286.37     24.40 o
   6  10  12      379.34      396.32     71.43 o
   7  10  12       30.85       31.92     37.57 o
  -7  11  12       13.12       18.19     11.43 o
  -6  11  12       47.98       44.81     11.87 o
  -5  11  12      192.45      200.42     21.14 o
  -4  11  12        7.49        0.41      7.84 o
  -3  11  12       56.17       64.90     15.03 o
  -2  11  12       64.42       81.09     15.25 o
  -1  11  12       36.52       11.15      8.74 o
   0  11  12      230.95      209.62     18.63 o
   1  11  12       47.26       53.10     11.42 o
   2  11  12       37.74       36.15      9.65 o
   3  11  12      110.10       84.64     14.46 o
   4  11  12        0.15        3.65      8.89 o
   5  11  12        0.00       -4.60      8.84 o
   6  11  12        8.21        8.11     10.27 o
   7  11  12        7.08       25.26     21.48 o
  -6  12  12       80.00       57.62     15.03 o
  -5  12  12       62.92       69.70     17.10 o
  -4  12  12      108.23       98.51     15.57 o
  -3  12  12      275.82      323.23     29.85 o
  -2  12  12      201.09      202.16     23.99 o
  -1  12  12       47.07       40.32     12.75 o
   0  12  12      138.38      141.39     16.48 o
   1  12  12        0.04        0.75      7.08 o
   2  12  12       29.46       38.36     10.99 o
   3  12  12       88.24      109.76     16.40 o
   4  12  12        1.26       -7.34      9.13 o
   5  12  12       32.20       61.88     13.87 o
   6  12  12        9.04        9.22     12.06 o
  -5  13  12       10.65       11.94     11.57 o
  -4  13  12        7.76        6.72      8.62 o
  -3  13  12       29.85       15.89     16.91 o
  -2  13  12      147.19      169.10     34.65 o
  -1  13  12      137.54      165.71     20.90 o
   0  13  12      140.84      148.28     27.17 o
   1  13  12       68.69       72.72     14.57 o
   2  13  12        9.37       -0.34     10.88 o
   3  13  12        5.53        1.69     10.68 o
   4  13  12      155.95      149.60     20.27 o
   5  13  12      628.73      659.83     39.35 o
  -4  14  12       12.02       10.98     31.11 o
  -3  14  12        3.99       11.24     14.18 o
  -2  14  12       26.67       28.35     13.93 o
  -1  14  12        7.95        4.13      9.49 o
   0  14  12        0.22       -7.12      8.70 o
   1  14  12        0.68       -2.56      8.78 o
   2  14  12       12.12       12.11     11.08 o
   3  14  12       35.88       32.94     13.44 o
  -1  15  12       47.01       49.63     13.82 o
   0  15  12       43.14       54.31     14.75 o
   1  15  12      134.66      151.64     20.86 o
 -10   1  13       59.79       72.97     13.96 o
  -9   1  13        7.45       11.20      7.32 o
  -8   1  13      164.43      151.47     15.54 o
  -7   1  13      133.01      134.45     11.57 o
  -6   1  13      196.26      205.98     14.38 o
  -5   1  13       28.44       16.27      6.02 o
  -4   1  13       23.95       27.77      5.57 o
  -3   1  13     1368.13     1349.33     20.65 o
  -2   1  13      190.09      197.64      6.41 o
  -1   1  13     2848.01     2777.51     34.02 o
   0   1  13      598.70      594.00     15.62 o
   1   1  13       88.07       75.17     14.71 o
   2   1  13       24.54       15.63      3.57 o
   3   1  13     1213.34     1239.69     24.84 o
   4   1  13      841.76      831.02     25.69 o
   5   1  13       49.82       46.77     13.84 o
   6   1  13       32.18       18.43     12.80 o
   7   1  13       30.21        8.09     24.73 o
   8   1  13        4.38       12.09     14.02 o
   9   1  13        3.02       17.51     16.74 o
  10   1  13       31.02        0.18     19.50 o
 -10   2  13      141.60      113.07     24.70 o
  -9   2  13      383.40      387.01     21.20 o
  -8   2  13       14.53        4.86      6.99 o
  -7   2  13      130.30      116.22     10.88 o
  -6   2  13      358.02      336.30     15.76 o
  -5   2  13      176.37      186.67     12.81 o
  -4   2  13        0.95        7.48      4.40 o
  -3   2  13     1597.78     1575.53     27.41 o
  -2   2  13       97.18       94.90      5.81 o
  -1   2  13     1353.73     1386.12     21.13 o
   0   2  13      209.86      248.23     10.74 o
   1   2  13     1065.56     1015.30     26.79 o
   2   2  13      977.75      919.68     20.74 o
   3   2  13      530.73      531.02     18.24 o
   4   2  13      137.66      155.30     14.28 o
   5   2  13      217.95      275.44     25.78 o
   6   2  13      432.72      446.76     49.40 o
   7   2  13      173.80      164.09     35.58 o
   8   2  13      644.77      699.22     51.16 o
   9   2  13      335.28      317.69     41.52 o
  10   2  13       45.83       31.75     27.68 o
 -10   3  13       73.63       87.26     14.20 o
  -9   3  13      170.46      159.68     19.20 o
  -8   3  13        7.78       14.14      6.44 o
  -7   3  13       53.63       32.89      7.33 o
  -6   3  13      102.26       71.15      9.66 o
  -5   3  13      165.94      149.15     11.96 o
  -4   3  13        1.15       -2.62      3.86 o
  -3   3  13      227.94      222.90     10.46 o
  -2   3  13     1068.93     1062.86     18.39 o
  -1   3  13      383.90      375.28      9.12 o
   0   3  13       44.89       42.85     12.46 o
   1   3  13      143.46      161.04     14.11 o
   2   3  13       11.58        6.52      4.50 o
   3   3  13      332.37      377.30     22.11 o
   4   3  13        0.89        1.15      6.47 o
   5   3  13        2.17       -6.98      8.78 o
   6   3  13       38.59       23.21     13.59 o
   7   3  13        6.29       -3.30     12.32 o
   8   3  13        0.05        4.49     18.59 o
   9   3  13      215.52      171.36     31.53 o
  10   3  13        9.42       21.65     26.94 o
 -10   4  13      214.54      237.92     30.52 o
  -9   4  13      265.46      257.15     20.76 o
  -8   4  13      193.60      177.74     19.77 o
  -7   4  13      219.02      198.29     16.33 o
  -6   4  13      138.67      129.41     12.61 o
  -5   4  13       34.80       34.23      6.99 o
  -4   4  13     1177.56     1165.22     32.77 o
  -3   4  13     1742.84     1723.48     32.08 o
  -2   4  13       33.52       27.86      4.27 o
  -1   4  13      648.06      592.71     19.99 o
   0   4  13      287.08      298.29     11.97 o
   1   4  13      768.38      719.41     13.31 o
   2   4  13       47.54       42.03      5.79 o
   3   4  13      113.97       96.86     10.92 o
   4   4  13       78.30       90.05     16.21 o
   5   4  13      528.29      532.88     35.82 o
   6   4  13      512.54      457.71     37.19 o
   7   4  13      213.31      220.53     30.51 o
   8   4  13      127.34      134.98     26.81 o
   9   4  13        2.53       19.86     18.14 o
 -10   5  13       64.57       53.36     13.04 o
  -9   5  13      136.85      143.47     16.59 o
  -8   5  13      617.37      639.08     28.60 o
  -7   5  13        8.80        6.01      7.21 o
  -6   5  13       15.95        9.53      6.45 o
  -5   5  13     1037.22     1073.40     30.52 o
  -4   5  13       28.26       28.02      9.46 o
  -3   5  13       90.42      100.16      8.23 o
  -2   5  13      287.51      312.10     12.41 o
  -1   5  13      126.12      115.69      9.55 o
   0   5  13        1.47        1.11      2.95 o
   1   5  13        9.07        5.29      3.05 o
   2   5  13      296.72      298.10     10.60 o
   3   5  13        0.78        2.70      4.68 o
   4   5  13      253.93      219.87     14.34 o
   5   5  13      970.53      986.35     48.75 o
   6   5  13      829.14      934.12     50.69 o
   7   5  13       12.11        6.61     14.88 o
   8   5  13       10.26       -8.60     12.93 o
   9   5  13       36.59       30.82     19.83 o
  -9   6  13        0.49        2.76      8.00 o
  -8   6  13       35.65       21.15      8.44 o
  -7   6  13      437.62      361.23     21.30 o
  -6   6  13      124.93      126.05     12.87 o
  -5   6  13       14.41       18.37      6.79 o
  -4   6  13      682.24      697.61     22.62 o
  -3   6  13     2104.81     2116.47     46.63 o
  -2   6  13      275.73      298.16     12.66 o
  -1   6  13       23.96       30.29      5.20 o
   0   6  13      377.75      376.60     12.65 o
   1   6  13      318.29      299.76     11.08 o
   2   6  13       53.42       56.61      5.99 o
   3   6  13      367.52      392.53     18.98 o
   4   6  13      152.75      159.28     21.70 o
   5   6  13      764.64      756.39     64.17 o
   6   6  13       50.40       58.59     17.91 o
   7   6  13      173.28      168.25     27.84 o
   8   6  13      161.49      182.09     32.01 o
   9   6  13      111.55      118.61     29.72 o
  -9   7  13       48.37       54.64     15.43 o
  -8   7  13        5.65        9.08      9.37 o
  -7   7  13      219.79      269.82     33.31 o
  -6   7  13       53.87       60.81     10.17 o
  -5   7  13       18.10       12.80      7.24 o
  -4   7  13      344.37      307.11     16.51 o
  -3   7  13       12.68        9.46      6.68 o
  -2   7  13      488.08      519.05     22.71 o
  -1   7  13      425.98      383.83     15.82 o
   0   7  13        7.75        5.33      5.60 o
   1   7  13     1880.34     1922.24     54.70 o
   2   7  13      644.37      564.32     22.50 o
   3   7  13      587.65      548.85     23.57 o
   4   7  13      395.41      377.23     41.45 o
   5   7  13      148.43      150.83     23.41 o
   6   7  13      281.86      339.83     36.21 o
   7   7  13        4.28       14.22     15.25 o
   8   7  13       56.46       26.08     54.70 o
  -8   8  13      176.22      181.94     20.06 o
  -7   8  13      218.87      213.39     18.22 o
  -6   8  13       40.94       50.08     10.14 o
  -5   8  13     1377.11     1481.49     42.99 o
  -4   8  13      172.26      160.40     14.80 o
  -3   8  13      140.86      174.86     15.98 o
  -2   8  13      204.77      209.87     17.23 o
  -1   8  13       99.03      103.16     11.55 o
   0   8  13      139.66      167.94     22.27 o
   1   8  13      774.48      782.86     27.54 o
   2   8  13      977.17      990.70     54.51 o
   3   8  13     1173.39     1194.96     38.27 o
   4   8  13      408.76      378.06     22.81 o
   5   8  13     1284.51     1228.25     59.14 o
   6   8  13      421.16      353.60     37.75 o
   7   8  13       61.31       67.20     21.97 o
   8   8  13      349.38      331.83    123.58 o
  -8   9  13       38.61       62.21     15.96 o
  -7   9  13      220.80      241.97     27.00 o
  -6   9  13       72.79      106.69     15.50 o
  -5   9  13        0.40       12.89      7.83 o
  -4   9  13      208.47      208.41     17.03 o
  -3   9  13      346.51      336.76     19.56 o
  -2   9  13        4.89       -4.40      5.78 o
  -1   9  13       73.88       71.97     11.00 o
   0   9  13       60.66       38.83     12.57 o
   1   9  13      264.35      316.41     19.13 o
   2   9  13      195.60      202.25     16.40 o
   3   9  13       35.77       52.32     11.23 o
   4   9  13       34.01       47.05     10.80 o
   5   9  13        0.81       -8.52     12.06 o
   6   9  13       42.06       42.15     18.29 o
   7   9  13       10.78       -1.57     14.07 o
   8   9  13        0.64        3.38     26.58 o
  -7  10  13        3.48       -4.13     11.77 o
  -6  10  13        1.46        2.30      8.47 o
  -5  10  13      129.78      126.60     21.80 o
  -4  10  13       72.11       67.74     11.86 o
  -3  10  13      250.17      280.80     32.91 o
  -2  10  13       26.04       16.13      9.79 o
  -1  10  13       83.24       77.35     22.59 o
   0  10  13      273.55      313.61     23.77 o
   1  10  13       90.22       72.44     11.84 o
   2  10  13       55.02       41.18      9.83 o
   3  10  13       41.18       41.73     10.33 o
   4  10  13      247.12      255.43     21.56 o
   5  10  13       15.62       14.90      9.88 o
   6  10  13        5.10       14.74     22.95 o
   7  10  13        0.08        1.48     17.30 o
  -7  11  13      106.54      141.78     25.24 o
  -6  11  13       84.55       67.86     15.07 o
  -5  11  13      603.06      570.80     32.68 o
  -4  11  13      207.76      207.23     22.94 o
  -3  11  13       96.47       98.90     17.98 o
  -2  11  13     1215.37     1122.27     49.28 o
  -1  11  13      111.26      114.32     17.43 o
   0  11  13      170.36      140.53     15.79 o
   1  11  13        2.71       -7.56      6.71 o
   2  11  13      269.41      247.36     20.57 o
   3  11  13      185.77      204.46     19.91 o
   4  11  13        2.37       -4.14      9.10 o
   5  11  13      875.36      989.72     45.36 o
   6  11  13      339.46      351.96     42.53 o
  -6  12  13       53.80       33.88     28.58 o
  -5  12  13       54.18       37.57     12.22 o
  -4  12  13      253.38      298.43     24.55 o
  -3  12  13      841.27      898.57     71.07 o
  -2  12  13      255.71      276.59     27.21 o
  -1  12  13      153.42      125.29     19.06 o
   0  12  13      117.69      107.45     15.20 o
   1  12  13       19.87       17.97      9.95 o
   2  12  13       23.70        8.63      9.29 o
   3  12  13       28.50       25.56     10.76 o
   4  12  13      192.74      205.33     22.70 o
   5  12  13      252.30      329.00     28.07 o
  -5  13  13       41.46       67.36     28.37 o
  -4  13  13      493.82      501.41     39.51 o
  -3  13  13      411.69      403.71     28.07 o
  -2  13  13      108.13      127.28     21.66 o
  -1  13  13       63.53       54.21     13.12 o
   0  13  13      360.19      372.67     33.47 o
   1  13  13      590.44      611.13     32.87 o
   2  13  13       17.14       -2.53      9.43 o
   3  13  13      128.90      135.59     19.08 o
   4  13  13      152.62      194.47     25.47 o
  -3  14  13       65.68       91.02     20.97 o
  -2  14  13       24.67       40.44     15.57 o
  -1  14  13       56.44       59.29     14.76 o
   0  14  13       61.74       58.83     17.16 o
   1  14  13       29.74       23.55     11.19 o
   2  14  13      374.56      409.34     30.58 o
 -10   0  14      408.25      358.26     36.38 o
  -9   0  14      460.20      440.93     36.37 o
  -8   0  14      435.10      477.01     30.53 o
  -7   0  14       59.03       53.17     11.66 o
  -6   0  14       59.92       58.13     10.97 o
  -5   0  14     2640.56     2632.16     65.20 o
  -4   0  14     1375.10     1364.66     38.77 o
  -3   0  14     1810.86     1878.65     71.53 o
  -2   0  14      190.37      191.02     10.26 o
  -1   0  14      666.00      670.42     18.13 o
   0   0  14      952.18      933.48     21.28 o
   1   0  14     1023.43     1000.49     26.77 o
   2   0  14       93.87       70.78      6.40 o
   3   0  14     1049.81      997.72     36.78 o
   4   0  14      390.30      450.81     39.58 o
   5   0  14      648.29      620.11     50.06 o
   6   0  14     2441.43     2384.62    118.91 o
   7   0  14      275.57      255.34     44.37 o
   8   0  14        0.95       -5.84     21.05 o
   9   0  14      222.34      154.24     44.43 o
 -10   1  14       49.47       29.29     15.79 o
  -9   1  14        0.06       -2.54      7.01 o
  -8   1  14      267.76      276.15     21.54 o
  -7   1  14      284.97      247.66     17.54 o
  -6   1  14        2.45       -0.47      4.74 o
  -5   1  14      535.94      535.07     17.55 o
  -4   1  14      562.06      584.00     19.05 o
  -3   1  14     1393.23     1354.41     24.94 o
  -2   1  14     3342.40     3309.14     41.31 o
  -1   1  14       35.13       37.48      3.56 o
   0   1  14      244.81      267.78     10.40 o
   1   1  14      330.35      318.92     14.36 o
   2   1  14      114.47      101.89      6.56 o
   3   1  14       89.58       90.06      8.87 o
   4   1  14        5.76        2.54     12.53 o
   5   1  14      105.31      112.17     18.74 o
   6   1  14      108.27      116.52     21.39 o
   7   1  14      372.86      373.56     36.77 o
   8   1  14        5.18       -5.44     15.90 o
   9   1  14       43.57       44.34     22.29 o
 -10   2  14       95.41       68.46     14.67 o
  -9   2  14      604.65      619.85     30.07 o
  -8   2  14      472.63      493.16     27.96 o
  -7   2  14      242.98      199.87     14.59 o
  -6   2  14      855.29      888.32     24.42 o
  -5   2  14      631.54      691.12     22.90 o
  -4   2  14      257.93      255.63     13.36 o
  -3   2  14     2619.44     2564.39     41.98 o
  -2   2  14      471.61      427.48     10.36 o
  -1   2  14     1857.10     1766.63     22.93 o
   0   2  14        1.54        0.34      3.55 o
   1   2  14      903.58      902.40     25.44 o
   2   2  14     1402.07     1254.98     30.55 o
   3   2  14      235.31      199.32     11.96 o
   4   2  14       17.50       11.25     15.84 o
   5   2  14      147.88      147.65     26.63 o
   6   2  14       84.72       88.94     18.82 o
   7   2  14      123.26      102.68     22.26 o
   8   2  14      351.82      386.71     40.91 o
   9   2  14      299.57      335.48     42.06 o
 -10   3  14       90.39       77.27     18.23 o
  -9   3  14       13.46        5.31      8.05 o
  -8   3  14      482.13      524.83     22.94 o
  -7   3  14     2221.52     2176.24     50.30 o
  -6   3  14       25.00       22.17      7.23 o
  -5   3  14      746.01      735.76     27.05 o
  -4   3  14      247.34      281.90     14.22 o
  -3   3  14      187.55      180.55      9.78 o
  -2   3  14      431.01      396.19     11.53 o
  -1   3  14     1776.51     1817.20     36.42 o
   0   3  14     2158.36     2123.73     62.52 o
   1   3  14     3537.16     3385.17    119.47 o
   2   3  14        0.08       -2.56      3.74 o
   3   3  14     2511.20     2424.38     78.45 o
   4   3  14      319.19      308.47     24.62 o
   5   3  14       51.98       35.96     13.05 o
   6   3  14       15.17        7.38     12.17 o
   7   3  14       27.03       24.09     16.78 o
   8   3  14       99.46      109.88     25.32 o
   9   3  14     1081.16     1018.61     66.61 o
  -9   4  14      899.54     1068.24     39.16 o
  -8   4  14      394.99      466.10     36.21 o
  -7   4  14        7.92       10.67      6.98 o
  -6   4  14     1529.30     1540.55     39.17 o
  -5   4  14      509.86      531.62     20.98 o
  -4   4  14        0.18        0.17      4.51 o
  -3   4  14      899.74      887.22     21.42 o
  -2   4  14       15.99       11.38      4.35 o
  -1   4  14      165.53      132.83     13.97 o
   0   4  14      168.79      191.79     14.80 o
   1   4  14     1355.20     1302.56     27.57 o
   2   4  14     2542.99     2477.78     46.75 o
   3   4  14      208.81      204.29     11.78 o
   4   4  14       94.27       89.33     16.01 o
   5   4  14        5.76        9.01     11.20 o
   6   4  14        3.25        1.64     11.42 o
   7   4  14       40.70       26.53     27.03 o
   8   4  14     1020.27     1048.95     60.61 o
   9   4  14       50.50       61.88     23.84 o
  -9   5  14       89.78      100.59     14.95 o
  -8   5  14       47.93       50.81     11.74 o
  -7   5  14        0.95        4.73      6.28 o
  -6   5  14        8.65        1.51      6.30 o
  -5   5  14       38.63       31.62      7.17 o
  -4   5  14      284.21      234.41     13.87 o
  -3   5  14      119.17      134.13     10.83 o
  -2   5  14     1327.09     1284.84     27.50 o
  -1   5  14      114.82      129.75      8.58 o
   0   5  14      665.57      635.48     17.21 o
   1   5  14        6.32       10.19      3.47 o
   2   5  14       59.00       43.86      6.78 o
   3   5  14       11.76        4.29      5.19 o
   4   5  14       27.42       22.36     11.95 o
   5   5  14       95.51      115.17     20.16 o
   6   5  14       59.15       56.57     21.38 o
   7   5  14        4.09       22.96     15.01 o
   8   5  14       72.20       69.64     22.20 o
   9   5  14      211.24      203.46     34.94 o
  -9   6  14        7.46       17.09      8.82 o
  -8   6  14       24.17       24.47     11.47 o
  -7   6  14        7.76        7.43      7.67 o
  -6   6  14      397.98      356.51     20.10 o
  -5   6  14       14.52       16.35      6.56 o
  -4   6  14     1093.18     1079.20     32.16 o
  -3   6  14     1522.28     1493.33     39.74 o
  -2   6  14      339.23      344.26     17.65 o
  -1   6  14      360.90      355.07     14.74 o
   0   6  14       43.83       30.49      5.65 o
   1   6  14        4.21        2.39      5.19 o
   2   6  14       12.99       13.09      4.30 o
   3   6  14     1719.19     1763.03     76.39 o
   4   6  14      123.75      145.63     21.00 o
   5   6  14        1.89       -7.25     10.41 o
   6   6  14      467.25      531.43     42.08 o
   7   6  14      844.07      879.33     59.56 o
   8   6  14        6.94        7.00     15.92 o
  -8   7  14      200.65      156.16     19.89 o
  -7   7  14       69.13       69.52     11.58 o
  -6   7  14       53.87       64.43     16.18 o
  -5   7  14      397.62      393.16     20.04 o
  -4   7  14      542.70      482.85     26.50 o
  -3   7  14     1633.12     1616.43     40.94 o
  -2   7  14      434.62      467.63     25.30 o
  -1   7  14      917.52      946.38     30.01 o
   0   7  14      579.53      507.25     20.37 o
   1   7  14      434.80      378.95     15.02 o
   2   7  14      671.26      686.69     35.35 o
   3   7  14       76.59       83.05     11.13 o
   4   7  14       66.75       75.23     23.11 o
   5   7  14     1072.52     1183.93     73.03 o
   6   7  14        0.04       -3.49     12.67 o
   7   7  14      460.31      524.80     46.80 o
   8   7  14      267.35      250.13     37.26 o
  -8   8  14       21.85       11.85     12.84 o
  -7   8  14      546.28      533.46     33.06 o
  -6   8  14       91.30      102.92     12.92 o
  -5   8  14       93.89      106.96     13.51 o
  -4   8  14      272.97      237.48     23.52 o
  -3   8  14     1634.02     1684.56     43.33 o
  -2   8  14       35.33       29.23      8.40 o
  -1   8  14      539.95      537.62     23.42 o
   0   8  14       23.04       25.24      8.17 o
   1   8  14      214.82      226.02     15.10 o
   2   8  14        9.56        1.76      6.02 o
   3   8  14       28.95       54.06     10.08 o
   4   8  14      260.51      271.79     21.19 o
   5   8  14       24.47       25.01     15.65 o
   6   8  14      170.01      152.37     27.48 o
   7   8  14      101.03       62.42     21.52 o
   8   8  14       76.08       51.16     31.11 o
  -7   9  14      177.65      194.90     42.65 o
  -6   9  14       46.93       20.95     12.75 o
  -5   9  14        0.50        4.68      8.01 o
  -4   9  14        0.02        5.04      8.70 o
  -3   9  14       57.71       50.81      9.30 o
  -2   9  14       37.29       31.74      8.85 o
  -1   9  14       66.74       40.45     31.48 o
   0   9  14      826.32      841.08     30.26 o
   1   9  14      121.56      133.87     13.69 o
   2   9  14      677.91      667.89     27.59 o
   3   9  14       47.90       50.43     11.04 o
   4   9  14       44.82       63.44     13.74 o
   5   9  14      221.75      209.28     67.72 o
   6   9  14        1.23       17.21     16.31 o
   7   9  14      171.86      219.57     34.98 o
  -7  10  14        8.52       31.99     13.44 o
  -6  10  14      352.34      380.29     29.69 o
  -5  10  14      393.04      404.78     25.70 o
  -4  10  14       80.36       86.28     12.79 o
  -3  10  14      591.84      589.37     29.68 o
  -2  10  14       45.94       61.15     13.74 o
  -1  10  14        1.14        2.20      7.36 o
   0  10  14        0.08        4.36      7.07 o
   1  10  14     1277.20     1164.81     54.86 o
   2  10  14       38.71       37.14     10.37 o
   3  10  14        4.49        2.80      7.89 o
   4  10  14      112.30      116.94     17.08 o
   5  10  14       18.43       16.23     17.45 o
   6  10  14      129.60      104.67     25.13 o
  -6  11  14        2.34       23.02     14.11 o
  -5  11  14       27.51        5.59     11.75 o
  -4  11  14        5.81        6.51      8.17 o
  -3  11  14       61.63       56.26     11.94 o
  -2  11  14      101.58       92.10     16.72 o
  -1  11  14       48.02       36.16     12.62 o
   0  11  14      304.70      336.46     22.34 o
   1  11  14       77.80       80.79     13.09 o
   2  11  14      400.24      350.98     23.86 o
   3  11  14      572.41      624.04     31.54 o
   4  11  14      377.95      366.85     26.32 o
   5  11  14      743.12      746.73    102.67 o
  -5  12  14       16.77       29.47     14.99 o
  -4  12  14       96.03      106.69     39.46 o
  -3  12  14      311.69      309.52     31.15 o
  -2  12  14        1.67        4.43     10.59 o
  -1  12  14      509.27      506.44     39.01 o
   0  12  14       36.18        8.63      8.57 o
   1  12  14      113.54      110.19     15.72 o
   2  12  14      317.14      323.05     24.35 o
   3  12  14      380.69      402.57     27.89 o
   4  12  14       40.41       39.15     12.88 o
  -4  13  14       83.13       29.76     15.28 o
  -3  13  14       47.39       57.29     30.69 o
  -2  13  14       25.00       12.49     11.71 o
  -1  13  14      259.24      249.02     23.05 o
   0  13  14        2.37        5.52      9.80 o
   1  13  14      261.71      264.51     23.48 o
   2  13  14       67.62       65.24     14.34 o
   3  13  14       60.49       74.00     17.02 o
  -1  14  14       33.12       57.62     28.82 o
   0  14  14       16.22        9.81     11.70 o
  -9   1  15       11.68       25.13      9.47 o
  -8   1  15      126.30      111.82     12.04 o
  -7   1  15      296.74      329.16     17.39 o
  -6   1  15        0.08        6.77      5.33 o
  -5   1  15        2.42        0.25      4.35 o
  -4   1  15       15.95       21.86      5.78 o
  -3   1  15     1548.27     1502.83     29.01 o
  -2   1  15      138.28      140.67      7.37 o
  -1   1  15      346.95      355.82      9.94 o
   0   1  15       44.68       42.20     11.65 o
   1   1  15       55.32       67.33     13.29 o
   2   1  15       48.27       64.24      6.62 o
   3   1  15      832.05      798.17     26.37 o
   4   1  15      107.89       70.34     14.12 o
   5   1  15        2.72        3.31     12.44 o
   6   1  15        9.50        9.51     12.85 o
   7   1  15        6.24        0.57     11.97 o
   8   1  15       25.86       29.98     19.15 o
   9   1  15        0.15      -11.22     18.09 o
  -9   2  15      464.41      512.48     39.09 o
  -8   2  15      109.07       91.41     11.32 o
  -7   2  15       68.56       86.25     12.32 o
  -6   2  15      648.33      640.36     21.21 o
  -5   2  15      977.30      950.07     27.44 o
  -4   2  15        0.40        7.05      4.95 o
  -3   2  15      307.77      321.66     17.59 o
  -2   2  15       13.05       12.71      3.82 o
  -1   2  15       11.14        8.60      4.01 o
   0   2  15      285.92      295.55     19.72 o
   1   2  15     1374.42     1389.47     46.14 o
   2   2  15      797.03      808.21     22.69 o
   3   2  15     1143.80     1133.75     32.41 o
   4   2  15       62.78       53.51     13.19 o
   5   2  15       50.75       34.83     13.21 o
   6   2  15      226.30      206.61     44.80 o
   7   2  15        7.01       10.37     14.09 o
   8   2  15      619.37      654.23     50.93 o
   9   2  15       68.09       55.46     23.65 o
  -9   3  15       62.62       58.85     15.52 o
  -8   3  15        0.57        3.72      6.92 o
  -7   3  15       19.71       20.87      6.95 o
  -6   3  15       22.35       19.78      7.65 o
  -5   3  15      366.98      360.32     17.73 o
  -4   3  15      172.63      177.25     12.73 o
  -3   3  15       17.56       13.22      4.64 o
  -2   3  15       15.91       15.84      4.18 o
  -1   3  15      201.60      206.70     10.51 o
   0   3  15      523.30      542.98     27.32 o
   1   3  15      516.72      538.73     37.83 o
   2   3  15       10.74        4.35      4.05 o
   3   3  15       11.77        2.84      6.00 o
   4   3  15      333.30      278.99     23.74 o
   5   3  15       84.16       68.98     18.11 o
   6   3  15       13.08        1.93     12.03 o
   7   3  15       36.59       15.75     15.20 o
   8   3  15        8.82        8.10     17.24 o
   9   3  15        0.21       11.94     15.92 o
  -9   4  15      161.28      258.11     21.69 o
  -8   4  15        0.80        6.78      7.19 o
  -7   4  15       32.27       17.43      8.25 o
  -6   4  15        7.18        6.01      6.12 o
  -5   4  15      818.94      841.77     26.27 o
  -4   4  15       74.88       61.87      9.03 o
  -3   4  15        0.74        0.23      4.02 o
  -2   4  15       57.15       52.01      5.74 o
  -1   4  15      917.54      883.69     23.72 o
   0   4  15      490.56      467.98     20.70 o
   1   4  15      132.91      130.49     12.22 o
   2   4  15      944.38      863.76     22.24 o
   3   4  15       19.93       22.55      6.19 o
   4   4  15      176.61      166.76     20.50 o
   5   4  15       71.56       49.75     15.56 o
   6   4  15      470.59      490.68     40.73 o
   7   4  15      331.88      325.03     36.64 o
   8   4  15        0.01       22.38     19.21 o
  -9   5  15       99.83       79.09     25.44 o
  -8   5  15      429.76      452.36     25.77 o
  -7   5  15       96.73      106.35     13.33 o
  -6   5  15       32.37       29.91      8.47 o
  -5   5  15       12.37        9.89      6.29 o
  -4   5  15      749.32      756.25     31.66 o
  -3   5  15      906.29      932.14     25.57 o
  -2   5  15      248.15      244.09     11.60 o
  -1   5  15      648.54      651.75     18.79 o
   0   5  15        5.80        9.95      3.71 o
   1   5  15       91.31       87.76      7.92 o
   2   5  15       81.19       83.54      8.15 o
   3   5  15      540.75      508.67     30.06 o
   4   5  15      570.76      600.49     35.40 o
   5   5  15     1024.28     1055.75     50.64 o
   6   5  15       72.76       80.57     20.57 o
   7   5  15      262.64      242.88     33.86 o
   8   5  15      198.56      180.98     31.31 o
  -8   6  15       64.29       55.64     18.56 o
  -7   6  15        8.94       12.47      9.26 o
  -6   6  15      119.05       83.19     11.07 o
  -5   6  15        0.78       -4.01      5.55 o
  -4   6  15      815.19      818.78     31.76 o
  -3   6  15      740.46      728.26     22.38 o
  -2   6  15      200.22      198.64     14.59 o
  -1   6  15      760.07      774.90     25.26 o
   0   6  15      292.53      288.51     18.11 o
   1   6  15      458.43      466.46     13.98 o
   2   6  15       34.27       28.86      6.57 o
   3   6  15       64.90       74.39     14.99 o
   4   6  15      149.16      136.05     20.67 o
   5   6  15       36.13       31.33     24.13 o
   6   6  15      269.23      261.15     32.05 o
   7   6  15       40.75       44.03     18.58 o
   8   6  15       15.86        9.77     17.33 o
  -8   7  15       60.93       55.24     14.43 o
  -7   7  15      490.79      557.07     30.08 o
  -6   7  15        9.31        9.55      7.27 o
  -5   7  15        2.87        6.69      6.85 o
  -4   7  15      406.00      395.21     19.91 o
  -3   7  15       18.39        9.45      6.51 o
  -2   7  15       18.41       26.00      7.73 o
  -1   7  15       46.54       53.39      8.87 o
   0   7  15      449.55      439.27     18.95 o
   1   7  15       77.55       65.91      9.91 o
   2   7  15        0.58        3.77      5.95 o
   3   7  15       15.46       13.01     11.56 o
   4   7  15       14.75       11.14     11.10 o
   5   7  15        0.76        0.90     12.38 o
   6   7  15      435.03      424.60     39.81 o
   7   7  15      282.32      214.69     32.79 o
  -7   8  15       14.46       20.50      9.66 o
  -6   8  15      137.61      155.27     15.73 o
  -5   8  15       79.10       73.71     11.80 o
  -4   8  15        3.32        0.30      6.58 o
  -3   8  15      193.50      187.06     15.08 o
  -2   8  15      327.37      326.83     19.70 o
  -1   8  15       12.89       20.36      8.67 o
   0   8  15     1011.87      951.47     30.51 o
   1   8  15     1353.76     1341.40     38.13 o
   2   8  15       29.44       27.99      7.92 o
   3   8  15        6.03        3.04      6.90 o
   4   8  15      164.79      160.89     23.88 o
   5   8  15       40.32       30.61     18.89 o
   6   8  15       59.56       28.91     17.09 o
   7   8  15       21.50       28.39     19.84 o
  -7   9  15        9.09       29.96     14.55 o
  -6   9  15        1.81       -2.98      8.96 o
  -5   9  15       23.38        9.92      8.77 o
  -4   9  15       31.53       31.73     11.82 o
  -3   9  15      129.04      117.16     14.39 o
  -2   9  15        1.15        2.12      8.04 o
  -1   9  15      160.90      150.20     23.31 o
   0   9  15       52.03       71.60     10.87 o
   1   9  15      238.00      263.16     27.71 o
   2   9  15      121.63      136.25     15.46 o
   3   9  15      243.59      252.79     18.90 o
   4   9  15      227.29      276.34     23.04 o
   5   9  15        0.10       13.16     14.27 o
   6   9  15      185.33      181.59     30.68 o
  -6  10  15      147.21      161.63     21.42 o
  -5  10  15      179.48      188.41     36.14 o
  -4  10  15      157.97      154.65     20.28 o
  -3  10  15      131.84      104.35     14.48 o
  -2  10  15        6.34       11.40      9.89 o
  -1  10  15      235.08      216.22     25.27 o
   0  10  15       82.26       84.03     12.12 o
   1  10  15        3.48        6.68      9.77 o
   2  10  15       14.76       15.79      8.45 o
   3  10  15      301.55      303.08     21.76 o
   4  10  15       85.63       82.65     14.29 o
   5  10  15      125.21      109.39     35.55 o
   6  10  15      583.07      599.88     51.51 o
  -5  11  15       88.93      131.25     22.28 o
  -4  11  15       24.76       40.72     13.99 o
  -3  11  15      667.65      713.11     34.20 o
  -2  11  15      736.73      708.11     39.10 o
  -1  11  15      220.57      243.72     33.59 o
   0  11  15        0.01        1.93      7.39 o
   1  11  15        6.55       14.78      9.65 o
   2  11  15      101.47      109.46     14.88 o
   3  11  15        0.40        3.76      8.69 o
   4  11  15      732.90      794.34     47.22 o
   5  11  15      291.41      315.22     81.97 o
  -4  12  15      418.73      491.23     72.99 o
  -3  12  15       44.20       22.83     12.14 o
  -2  12  15       76.22      103.12     18.34 o
  -1  12  15      123.94      135.43     17.00 o
   0  12  15        4.97        5.00      8.54 o
   1  12  15       41.39       30.96     10.32 o
   2  12  15      362.55      340.42     25.23 o
   3  12  15      838.73      903.57     50.15 o
  -2  13  15      146.97      140.08     33.86 o
  -1  13  15      110.91      106.49     16.80 o
   0  13  15       13.00       17.84     10.90 o
   1  13  15       16.41        7.16     10.18 o
   2  13  15       18.26       19.12     13.13 o
  -9   0  16       22.28       17.82     13.69 o
  -8   0  16      813.02      804.99     70.97 o
  -7   0  16      256.01      293.37     33.24 o
  -6   0  16      389.04      397.65     24.76 o
  -5   0  16      620.01      593.02     27.07 o
  -4   0  16     3192.94     3287.43     96.83 o
  -3   0  16      819.49      802.30     26.64 o
  -2   0  16      713.96      719.90     32.45 o
  -1   0  16        1.47       -5.46      4.97 o
   0   0  16       33.17       29.49     17.45 o
   1   0  16       62.70       73.32     12.15 o
   2   0  16      492.88      532.17     22.86 o
   3   0  16     1015.09     1035.38     54.85 o
   4   0  16      139.92      134.15     24.49 o
   5   0  16     1254.08     1290.06     76.40 o
   6   0  16      171.52      166.58     36.02 o
   7   0  16       90.00       29.28     23.32 o
   8   0  16        4.53        0.33     22.84 o
  -9   1  16      161.28      167.49     18.37 o
  -8   1  16       59.73       51.56     10.55 o
  -7   1  16      166.66      179.81     13.93 o
  -6   1  16      746.44      738.83     32.25 o
  -5   1  16      778.59      816.54     23.98 o
  -4   1  16       23.88       19.15      5.18 o
  -3   1  16     1881.04     1896.91     40.92 o
  -2   1  16       33.71       29.29      4.76 o
  -1   1  16        6.74        3.38      2.86 o
   0   1  16       66.91       54.45     27.81 o
   1   1  16      291.90      332.64     20.36 o
   2   1  16       48.36       35.22      6.01 o
   3   1  16     1099.73     1088.10     31.91 o
   4   1  16        9.69       13.71      9.09 o
   5   1  16       24.18       16.92     11.85 o
   6   1  16      236.39      211.51     27.12 o
   7   1  16        0.60        7.02     13.76 o
   8   1  16       39.39       50.28     20.19 o
  -9   2  16      100.07       99.20     15.22 o
  -8   2  16      182.51      184.26     17.26 o
  -7   2  16      772.73      784.75     25.87 o
  -6   2  16      203.48      218.63     15.07 o
  -5   2  16        4.19        7.07      6.19 o
  -4   2  16      182.21      198.89     20.10 o
  -3   2  16      127.90      128.57      9.32 o
  -2   2  16      178.47      193.94      8.84 o
  -1   2  16       20.11       13.66      4.42 o
   0   2  16       44.54       47.00     10.29 o
   1   2  16      275.46      245.64     19.01 o
   2   2  16      132.63      144.66     10.90 o
   3   2  16        1.95        9.83      6.67 o
   4   2  16      445.32      457.72     42.93 o
   5   2  16        0.38       -9.83      9.17 o
   6   2  16      624.21      637.13     42.40 o
   7   2  16      580.30      618.59     92.94 o
   8   2  16      163.18      151.15     41.02 o
  -8   3  16     1494.75     1518.79     45.15 o
  -7   3  16       14.46       30.27      9.92 o
  -6   3  16        2.12        8.03      6.70 o
  -5   3  16      810.01      785.79     25.81 o
  -4   3  16       36.48       35.84      9.36 o
  -3   3  16       10.01        5.21      4.33 o
  -2   3  16      333.44      341.35     11.55 o
  -1   3  16      210.18      230.41     11.62 o
   0   3  16      345.70      354.65     23.44 o
   1   3  16      629.92      610.39     29.72 o
   2   3  16      220.05      223.93     10.58 o
   3   3  16      408.54      362.82     19.38 o
   4   3  16       23.84       14.95     10.62 o
   5   3  16      316.64      337.59     46.36 o
   6   3  16      445.57      394.76     35.17 o
   7   3  16       40.02       31.83     18.00 o
   8   3  16      307.11      428.34     44.18 o
  -8   4  16       35.14       14.62      8.75 o
  -7   4  16      621.45      702.31     31.49 o
  -6   4  16      307.68      359.07     25.13 o
  -5   4  16      181.46      167.03     13.60 o
  -4   4  16        4.28        9.18      5.69 o
  -3   4  16      352.69      349.94     14.76 o
  -2   4  16      659.98      599.05     15.92 o
  -1   4  16       28.03       40.14      8.42 o
   0   4  16      430.39      481.73     28.33 o
   1   4  16      323.06      345.07     23.81 o
   2   4  16       53.12       63.38      9.27 o
   3   4  16      154.10      147.85     13.15 o
   4   4  16       38.07       22.13     11.72 o
   5   4  16       99.43      123.41     20.68 o
   6   4  16        4.98       -8.06     12.50 o
   7   4  16     1141.57     1190.32     88.74 o
   8   4  16      690.65      639.77     52.73 o
  -8   5  16      115.37      114.96     15.23 o
  -7   5  16       58.77       67.55     20.38 o
  -6   5  16      544.81      541.79     23.87 o
  -5   5  16      306.43      303.21     17.33 o
  -4   5  16       23.97       36.92      7.42 o
  -3   5  16      246.52      239.29     16.77 o
  -2   5  16      230.83      194.97     10.71 o
  -1   5  16      257.55      259.18     11.82 o
   0   5  16        2.21       -0.80      6.07 o
   1   5  16     1230.61     1255.44     28.89 o
   2   5  16      514.78      502.22     17.35 o
   3   5  16      184.07      182.90     19.22 o
   4   5  16      603.51      644.75     82.64 o
   5   5  16       84.68       71.99     17.60 o
   6   5  16       44.28       45.34     17.65 o
   7   5  16       29.14        2.16     16.63 o
   8   5  16       85.50       58.92     32.93 o
  -8   6  16      633.23      652.54     43.56 o
  -7   6  16      137.22      135.53     16.85 o
  -6   6  16      103.73       98.70     15.04 o
  -5   6  16     1861.57     1961.45     45.48 o
  -4   6  16     1190.01     1140.05     30.91 o
  -3   6  16       57.90       78.25      9.05 o
  -2   6  16      206.67      210.63     22.84 o
  -1   6  16      386.76      374.63     16.85 o
   0   6  16      141.05      127.54     21.69 o
   1   6  16      239.56      215.22     11.58 o
   2   6  16      612.87      596.53     31.05 o
   3   6  16      256.48      269.20     24.59 o
   4   6  16       47.87       53.39     14.99 o
   5   6  16      608.25      589.19     40.82 o
   6   6  16      171.64      225.11     30.96 o
   7   6  16        6.37       -1.84     16.32 o
  -7   7  16       13.81        9.91      9.82 o
  -6   7  16      619.67      678.54     30.38 o
  -5   7  16       34.45       41.39      8.95 o
  -4   7  16      317.57      298.69     22.99 o
  -3   7  16        0.18       -3.35      5.59 o
  -2   7  16      256.19      237.05     23.55 o
  -1   7  16       85.32      102.50     15.98 o
   0   7  16       24.50       15.83      6.16 o
   1   7  16       78.06       90.08      9.34 o
   2   7  16        0.31       -0.42      5.64 o
   3   7  16       23.98       25.80     14.21 o
   4   7  16      534.33      567.41     38.28 o
   5   7  16      414.17      415.03     36.81 o
   6   7  16       26.67       33.26     20.87 o
   7   7  16       57.85       44.14     26.00 o
  -7   8  16      280.04      294.00     26.55 o
  -6   8  16        1.44        2.22      8.38 o
  -5   8  16      134.46      149.91     22.48 o
  -4   8  16       31.35       12.22      7.77 o
  -3   8  16       30.51       20.59      7.51 o
  -2   8  16      141.79      139.03     22.03 o
  -1   8  16       38.45       39.55     17.32 o
   0   8  16       66.36       66.63      9.81 o
   1   8  16       56.78       74.85     15.87 o
   2   8  16      226.34      227.61     15.67 o
   3   8  16        6.70       13.06     12.31 o
   4   8  16       54.61       46.46     15.93 o
   5   8  16      158.27      121.90     23.29 o
   6   8  16        2.52       -4.39     14.04 o
  -6   9  16       24.96       26.92     11.97 o
  -5   9  16       21.92       22.79     10.68 o
  -4   9  16       98.86       97.87     26.12 o
  -3   9  16      259.54      262.64     22.66 o
  -2   9  16      543.16      518.14     29.74 o
  -1   9  16      725.94      691.45     37.47 o
   0   9  16      381.58      379.48     20.26 o
   1   9  16      686.36      661.58     35.01 o
   2   9  16      866.85      869.67     43.19 o
   3   9  16        1.09        2.66      7.21 o
   4   9  16      116.26      101.38     21.58 o
   5   9  16      130.96      160.36     27.71 o
   6   9  16      596.99      620.73     60.39 o
  -5  10  16        2.55      -11.48      9.64 o
  -4  10  16      353.40      404.14     31.19 o
  -3  10  16      511.19      506.77     32.89 o
  -2  10  16      550.10      554.07    116.77 o
  -1  10  16       89.85       72.38     13.98 o
   0  10  16     1132.85     1083.04     36.60 o
   1  10  16      426.70      421.69     36.94 o
   2  10  16      258.66      244.03     19.04 o
   3  10  16       11.20       23.65      8.96 o
   4  10  16       30.28       28.57     13.19 o
   5  10  16       19.84       26.20     16.74 o
  -4  11  16      495.14      485.45     35.33 o
  -3  11  16        5.24        5.92     11.66 o
  -2  11  16       77.22       82.79     30.76 o
  -1  11  16       97.33       98.89     20.35 o
   0  11  16       85.46      103.16     14.50 o
   1  11  16      199.29      187.09     18.31 o
   2  11  16      202.91      212.27     19.15 o
   3  11  16        0.01       -9.30      8.36 o
   4  11  16      157.41      175.54     19.43 o
  -3  12  16        5.64       18.03     20.73 o
  -2  12  16       20.04       10.40     15.16 o
  -1  12  16      356.27      339.49     24.53 o
   0  12  16       62.85       87.23     14.45 o
   1  12  16       55.55       49.27     13.85 o
   2  12  16       13.89       19.85     10.66 o
  -8   1  17       46.26       38.56     10.87 o
  -7   1  17       26.68       27.06      8.43 o
  -6   1  17       95.32      116.68     10.86 o
  -5   1  17       37.47       21.10      5.96 o
  -4   1  17       25.33       30.04      5.94 o
  -3   1  17      446.17      483.91     16.96 o
  -2   1  17      915.63      887.90     21.37 o
  -1   1  17       36.76       49.34      6.24 o
   0   1  17       20.40       20.95      6.66 o
   1   1  17        8.38       12.21      7.18 o
   2   1  17      119.97      124.35      9.62 o
   3   1  17        0.89        1.73      8.08 o
   4   1  17       18.42       13.37     10.20 o
   5   1  17      319.97      340.68     28.78 o
   6   1  17       28.34        5.21     12.61 o
   7   1  17       28.18       26.74     16.29 o
   8   1  17       55.23       24.40     19.05 o
  -8   2  17       28.87       22.19      9.37 o
  -7   2  17      105.78      128.57     17.64 o
  -6   2  17      657.55      642.07     32.87 o
  -5   2  17      409.80      421.98     16.74 o
  -4   2  17     1358.27     1388.35     33.08 o
  -3   2  17       17.03        7.39      5.07 o
  -2   2  17      504.82      486.39     23.99 o
  -1   2  17      173.15      186.71      9.51 o
   0   2  17      860.45      867.38     38.62 o
   1   2  17       16.87       15.66      7.80 o
   2   2  17      214.11      210.87     12.78 o
   3   2  17      151.20      144.78     15.90 o
   4   2  17       55.95       43.27     12.88 o
   5   2  17      665.28      649.90     70.91 o
   6   2  17      104.79      113.64     21.82 o
   7   2  17      802.09      857.24     54.10 o
  -8   3  17       16.63       15.04      9.36 o
  -7   3  17       69.28       82.34     11.38 o
  -6   3  17       34.68       33.58      7.64 o
  -5   3  17      199.86      175.35     13.91 o
  -4   3  17       27.69       28.43      6.50 o
  -3   3  17      121.39      117.74      9.37 o
  -2   3  17       71.97       66.99      9.95 o
  -1   3  17      474.75      451.29     14.64 o
   0   3  17        0.02       12.98      8.86 o
   1   3  17        6.85       -2.37      7.37 o
   2   3  17       89.19       96.56     14.36 o
   3   3  17       13.65       23.09      7.86 o
   4   3  17        0.93        6.08     10.22 o
   5   3  17       19.56       -0.81     11.11 o
   6   3  17       68.76       57.93     25.42 o
   7   3  17      186.01      178.35     29.32 o
  -8   4  17       48.25       52.45     12.19 o
  -7   4  17       18.44       19.86      8.65 o
  -6   4  17      173.42      182.99     15.57 o
  -5   4  17       79.94       72.87     10.16 o
  -4   4  17       71.34       77.01      9.11 o
  -3   4  17      111.49      117.76     10.79 o
  -2   4  17        1.96        2.12      4.49 o
  -1   4  17       32.42       27.68      8.26 o
   0   4  17       18.79       22.92      9.36 o
   1   4  17      149.51      163.70     24.67 o
   2   4  17      295.42      296.13     12.50 o
   3   4  17      208.40      188.64     51.40 o
   4   4  17       65.08       41.52     13.06 o
   5   4  17       26.56       44.75     15.52 o
   6   4  17      175.49      188.37     27.50 o
   7   4  17        0.86       -0.36     18.16 o
  -7   5  17       73.80       75.25     14.90 o
  -6   5  17      159.00      175.47     16.80 o
  -5   5  17      546.16      534.94     22.35 o
  -4   5  17       38.17       35.42      8.18 o
  -3   5  17       91.48      110.72     12.66 o
  -2   5  17        1.49        8.26      4.96 o
  -1   5  17       52.26       30.69     18.43 o
   0   5  17      166.58      204.32     14.76 o
   1   5  17       75.64       64.33      6.99 o
   2   5  17       75.89       51.48     11.18 o
   3   5  17      392.08      360.03     25.42 o
   4   5  17      171.87      179.77     21.94 o
   5   5  17        3.41       -8.91     10.83 o
   6   5  17      388.40      387.02     92.70 o
   7   5  17        9.83        8.23     16.27 o
  -7   6  17       94.08       91.67     15.69 o
  -6   6  17       80.11       74.97     12.69 o
  -5   6  17       79.87       72.72     10.90 o
  -4   6  17      419.89      368.50     18.84 o
  -3   6  17      234.06      236.49     15.55 o
  -2   6  17      133.70      135.70     11.31 o
  -1   6  17      281.26      259.70     16.99 o
   0   6  17       53.91       44.79     11.00 o
   1   6  17      851.64      781.99     61.00 o
   2   6  17      544.73      574.33     30.63 o
   3   6  17      245.78      233.38     22.58 o
   4   6  17       40.00       48.99     15.77 o
   5   6  17       18.79       22.82     18.79 o
   6   6  17        2.72       13.75     13.42 o
  -7   7  17       99.79       94.31     17.05 o
  -6   7  17       31.57       38.01     10.31 o
  -5   7  17       38.30       32.34     10.05 o
  -4   7  17       12.79       20.90      8.40 o
  -3   7  17     1149.80     1204.92     35.30 o
  -2   7  17     1335.34     1316.88     79.11 o
  -1   7  17      207.90      196.72     15.22 o
   0   7  17        3.29        6.44      9.91 o
   1   7  17      456.95      450.40     28.46 o
   2   7  17      196.25      207.93     21.41 o
   3   7  17       27.80       10.00     20.88 o
   4   7  17       22.43       15.24     18.44 o
   5   7  17       81.20       51.57     18.44 o
   6   7  17      207.24      209.74     43.50 o
  -6   8  17        0.01        4.69     10.87 o
  -5   8  17      717.94      760.02     36.87 o
  -4   8  17     1126.20     1126.59     60.46 o
  -3   8  17      330.88      318.87     21.16 o
  -2   8  17      170.84      170.90     17.30 o
  -1   8  17      438.59      452.98     58.80 o
   0   8  17      420.46      402.21     18.73 o
   1   8  17      262.20      273.20     24.61 o
   2   8  17        0.20        1.64     10.43 o
   3   8  17       78.25       41.70     15.19 o
   4   8  17        0.05        5.59     12.97 o
   5   8  17       70.51       52.61     18.96 o
  -5   9  17        3.58        9.88     13.94 o
  -4   9  17       43.37       43.02     12.59 o
  -3   9  17      101.64      103.53     16.38 o
  -2   9  17      470.40      492.02     28.79 o
  -1   9  17      643.55      590.23     30.68 o
   0   9  17       87.10       84.85     12.47 o
   1   9  17       20.13       40.98      9.79 o
   2   9  17       41.31       38.63     11.27 o
   3   9  17      100.02       75.70     18.46 o
   4   9  17        1.24        0.49     13.54 o
   5   9  17      111.00       75.71     21.49 o
  -4  10  17        9.49       20.53     11.32 o
  -3  10  17      295.59      243.26     47.74 o
  -2  10  17      134.67      123.80     17.65 o
  -1  10  17       57.53       73.97     28.14 o
   0  10  17       21.20       22.94      8.61 o
   1  10  17      175.32      170.88     15.95 o
   2  10  17      222.84      251.56     23.52 o
   3  10  17      180.48      234.91     19.11 o
   4  10  17      439.87      412.46     38.62 o
  -3  11  17       17.97       14.76     11.59 o
  -2  11  17        0.01        8.13     10.25 o
  -1  11  17       37.01       18.69      9.77 o
   0  11  17      300.84      284.55     41.16 o
   1  11  17       97.67      109.53     15.79 o
   2  11  17        2.96       -7.09      8.46 o
  -7   0  18        1.41       -5.71      9.42 o
  -6   0  18     1677.11     1673.58     52.66 o
  -5   0  18     1265.61     1251.09     57.30 o
  -4   0  18       33.82       39.33      9.06 o
  -3   0  18        8.37       -3.31      5.57 o
  -2   0  18      343.39      327.23     15.39 o
  -1   0  18        2.12        4.59      4.28 o
   0   0  18     1288.13     1284.11     42.88 o
   1   0  18     2783.08     2769.89     74.82 o
   2   0  18     2400.95     2475.46     92.75 o
   3   0  18       13.49       19.61     13.53 o
   4   0  18      505.37      647.11     47.66 o
   5   0  18      394.39      391.08     43.50 o
   6   0  18        1.18       -0.69     15.06 o
   7   0  18      421.04      581.79     62.54 o
  -7   1  18      191.25      232.68     17.91 o
  -6   1  18        5.87        9.70      6.40 o
  -5   1  18       26.47       26.43      6.79 o
  -4   1  18      785.33      756.85     24.31 o
  -3   1  18        9.96       11.03      5.60 o
  -2   1  18      404.79      373.27     13.84 o
  -1   1  18       61.38       65.22      7.03 o
   0   1  18        3.22       -4.69      6.11 o
   1   1  18        9.18        1.59      7.71 o
   2   1  18     2947.26     3023.94     61.62 o
   3   1  18      849.76      892.30     35.74 o
   4   1  18       89.63      116.99     17.07 o
   5   1  18      572.23      640.60     38.36 o
   6   1  18        1.24        1.12     14.13 o
   7   1  18        7.52      -13.23     14.47 o
  -7   2  18       74.39       88.37     12.73 o
  -6   2  18        1.35        2.22      6.43 o
  -5   2  18      106.32       93.48     10.73 o
  -4   2  18      143.41      156.81     13.30 o
  -3   2  18       16.54       19.22      7.80 o
  -2   2  18       90.58       95.79     10.15 o
  -1   2  18      247.39      267.50     19.76 o
   0   2  18      107.97       93.40     20.31 o
   1   2  18      107.56      123.68     26.72 o
   2   2  18      165.11      126.26     16.42 o
   3   2  18      139.04      146.73     25.21 o
   4   2  18      738.36      727.73     36.20 o
   5   2  18       17.48        4.42     15.06 o
   6   2  18      519.95      536.98     39.69 o
   7   2  18      159.20      132.33     26.67 o
  -7   3  18       41.30       35.95      9.76 o
  -6   3  18        2.02       -8.44      5.82 o
  -5   3  18      158.92      157.61     13.42 o
  -4   3  18       86.65       91.07      9.98 o
  -3   3  18      410.07      429.20     16.31 o
  -2   3  18      735.56      791.73     26.49 o
  -1   3  18      231.84      236.35     18.86 o
   0   3  18       91.78      105.74     16.04 o
   1   3  18        0.57       11.51     10.57 o
   2   3  18      186.52      172.17     25.51 o
   3   3  18      124.92       91.97     13.99 o
   4   3  18      231.27      247.24     23.04 o
   5   3  18      900.39     1073.66     62.68 o
   6   3  18        0.75        5.36     13.53 o
   7   3  18      292.76      293.71     36.03 o
  -7   4  18        9.96       12.75      8.44 o
  -6   4  18       17.51       22.34      9.53 o
  -5   4  18       46.96       34.73     12.14 o
  -4   4  18     1779.21     1799.29     40.08 o
  -3   4  18      438.81      499.08     23.51 o
  -2   4  18      299.69      298.82     17.38 o
  -1   4  18      678.30      733.74     52.72 o
   0   4  18      745.54      779.92     37.22 o
   1   4  18       19.59       30.26     11.61 o
   2   4  18       74.79       65.15     21.17 o
   3   4  18      326.98      319.33     22.51 o
   4   4  18      395.71      391.15     28.67 o
   5   4  18      147.73      150.01     22.77 o
   6   4  18      232.91      287.74     36.60 o
  -7   5  18      441.54      437.13     29.08 o
  -6   5  18      146.82      164.23     16.93 o
  -5   5  18       94.77       79.12     11.93 o
  -4   5  18      115.22      142.95     12.01 o
  -3   5  18      104.36       93.25      9.46 o
  -2   5  18       14.56       11.74     10.80 o
  -1   5  18        6.15        4.25     10.46 o
   0   5  18      412.62      441.82     29.98 o
   1   5  18      380.65      388.21     41.49 o
   2   5  18      342.89      296.42     38.89 o
   3   5  18      506.70      510.98     29.60 o
   4   5  18       10.51       20.63     12.25 o
   5   5  18      145.80      161.86     27.48 o
   6   5  18        6.46       -9.84     15.11 o
  -6   6  18      845.14      901.23     34.54 o
  -5   6  18       91.10       76.45     12.10 o
  -4   6  18       35.27       35.63      9.14 o
  -3   6  18       14.67       18.21      7.40 o
  -2   6  18        2.48       -0.33      9.22 o
  -1   6  18       10.81        0.51     16.62 o
   0   6  18      255.19      275.80     19.40 o
   1   6  18     1265.31     1277.41     44.85 o
   2   6  18      193.25      187.03     38.58 o
   3   6  18       19.60       -3.28      9.85 o
   4   6  18      296.79      336.34     29.20 o
   5   6  18      166.15      254.58     29.19 o
   6   6  18      178.31      205.03     30.50 o
  -6   7  18       64.30       49.21     12.57 o
  -5   7  18      351.92      313.36     34.76 o
  -4   7  18      561.70      671.45     67.59 o
  -3   7  18        5.43       12.35      8.78 o
  -2   7  18        2.45       12.54     11.74 o
  -1   7  18      338.67      357.04     46.61 o
   0   7  18      378.61      366.34     34.17 o
   1   7  18       36.83       30.31     11.36 o
   2   7  18      416.83      448.52     29.01 o
   3   7  18      958.31      963.33     45.81 o
   4   7  18      168.19      189.00     24.78 o
   5   7  18        9.02       18.69     15.78 o
  -5   8  18       47.01       50.18     14.66 o
  -4   8  18        5.53       12.37     10.78 o
  -3   8  18      192.35      216.70     20.32 o
  -2   8  18       34.48       38.59     24.46 o
  -1   8  18      504.00      602.89     61.43 o
   0   8  18       15.03        8.06     10.87 o
   1   8  18      464.08      495.06     36.05 o
   2   8  18       64.17       53.73     15.10 o
   3   8  18       12.04       13.47     13.48 o
   4   8  18        0.03        9.60     14.42 o
  -4   9  18        3.30       -3.41      9.87 o
  -3   9  18      202.46      211.44     65.85 o
  -2   9  18      932.26      951.49     80.95 o
  -1   9  18       27.43       61.37     28.50 o
   0   9  18       61.04       70.10     17.06 o
   1   9  18      192.89      234.50     27.86 o
   2   9  18        0.00       -2.01     12.89 o
   3   9  18      154.96      172.47     25.23 o
  -3  10  18      133.67      122.36     38.89 o
  -2  10  18      138.46      127.69     35.48 o
  -1  10  18      891.60      914.27    116.34 o
   0  10  18      414.75      428.89     42.80 o
   1  10  18      129.18      127.48     23.14 o
   2  10  18        0.37       -1.88     14.46 o
  -7   1  19        8.90       21.40     10.07 o
  -6   1  19      295.28      370.20     32.71 o
  -5   1  19       69.86       68.48      8.65 o
  -4   1  19      809.10      787.20     46.72 o
  -3   1  19      430.57      440.62     14.35 o
  -2   1  19       70.82       67.87      9.63 o
  -1   1  19       12.41        9.68      6.64 o
   0   1  19       41.47       35.66      8.74 o
   1   1  19      175.45      196.41     17.72 o
   2   1  19     1205.92     1152.24     47.14 o
   3   1  19       63.60       63.88     18.58 o
   4   1  19        2.93        2.08     10.53 o
   5   1  19       85.75       66.65     17.35 o
   6   1  19        0.45       -2.81     14.54 o
  -7   2  19       29.70       36.46     11.92 o
  -6   2  19      226.09      218.23     16.15 o
  -5   2  19      375.39      365.74     22.77 o
  -4   2  19       59.16       72.06      9.44 o
  -3   2  19       12.66        3.07     10.53 o
  -2   2  19       87.84       94.55     12.80 o
  -1   2  19      416.56      450.09     35.11 o
   0   2  19      468.92      485.99     26.26 o
   1   2  19      238.52      240.03     25.51 o
   2   2  19       64.85       74.01     13.95 o
   3   2  19      176.14      170.82     16.41 o
   4   2  19      130.41      118.85     17.99 o
   5   2  19      351.61      407.31     31.66 o
   6   2  19      148.43      163.04     25.88 o
  -6   3  19       18.62       19.91      8.45 o
  -5   3  19       14.62       18.23      8.40 o
  -4   3  19        9.52       11.09      6.75 o
  -3   3  19       50.62       51.12     10.53 o
  -2   3  19      266.28      281.25     16.61 o
  -1   3  19        7.60        8.50      8.43 o
   0   3  19      581.99      487.48     68.02 o
   1   3  19       75.39       75.41     14.54 o
   2   3  19      149.78       79.81     20.57 o
   3   3  19        2.73        8.51     13.19 o
   4   3  19       20.12        3.41     10.46 o
   5   3  19       10.25       11.48     13.70 o
   6   3  19      201.00      198.49     27.73 o
  -6   4  19      382.36      381.63     24.83 o
  -5   4  19       63.56       63.29     11.03 o
  -4   4  19      117.93      133.81     16.57 o
  -3   4  19      245.11      249.53     17.96 o
  -2   4  19       97.63       88.70     14.33 o
  -1   4  19        7.17       15.77      9.48 o
   0   4  19      438.44      401.82     28.78 o
   1   4  19      466.19      486.88     43.08 o
   2   4  19      490.33      418.05     42.21 o
   3   4  19       44.30       49.13     12.03 o
   4   4  19      244.30      211.91     33.61 o
   5   4  19      403.84      366.87     31.65 o
  -6   5  19      304.09      293.79     33.01 o
  -5   5  19      102.65       90.15     12.61 o
  -4   5  19        4.92       -2.82      6.26 o
  -3   5  19      233.05      234.85     18.69 o
  -2   5  19      227.91      265.32     23.48 o
  -1   5  19      294.73      340.51     24.59 o
   0   5  19       30.43       30.96     16.91 o
   1   5  19        0.60        0.12     14.34 o
   2   5  19      529.50      618.79     54.31 o
   3   5  19      808.82      797.03     36.24 o
   4   5  19      620.85      574.01     34.90 o
   5   5  19        1.01        6.84     15.87 o
  -5   6  19        4.54        7.73     10.34 o
  -4   6  19      428.99      448.39     36.68 o
  -3   6  19       13.11       20.13     15.44 o
  -2   6  19      139.06      176.42     35.06 o
  -1   6  19        0.01       -0.27     15.00 o
   0   6  19      231.37      253.68     17.90 o
   1   6  19      754.12      778.93     60.21 o
   2   6  19        1.24        1.42     15.10 o
   3   6  19      156.36      186.19     24.85 o
   4   6  19       76.43       71.43     17.67 o
   5   6  19       26.73        8.73     16.86 o
  -5   7  19       71.68       82.35     25.06 o
  -4   7  19       14.51       30.57     23.56 o
  -3   7  19      339.83      380.69     51.43 o
  -2   7  19      139.87      134.45     33.32 o
  -1   7  19      207.41      167.68     36.37 o
   0   7  19       53.52       50.87     12.72 o
   1   7  19      238.29      225.50     40.90 o
   2   7  19       44.04       44.29     19.92 o
   3   7  19        0.76      -18.13     10.40 o
   4   7  19        1.91       -8.66     12.36 o
  -4   8  19      489.00      573.76     66.64 o
  -3   8  19        9.40       -0.93     19.34 o
  -2   8  19      882.20     1044.00     79.99 o
  -1   8  19      581.42      512.99     59.04 o
   0   8  19      700.48      780.83     62.69 o
   1   8  19       18.99       11.79     12.18 o
   2   8  19       14.16       28.27     17.17 o
   3   8  19       12.81       12.60     13.65 o
  -2   9  19       13.50        1.11     21.56 o
  -1   9  19      635.27      647.46     39.33 o
   0   9  19      501.59      580.42     38.38 o
   1   9  19      122.30      131.59     20.89 o
   2   9  19       26.30       17.03     14.35 o
  -6   0  20      400.56      388.87     29.06 o
  -5   0  20        0.14       10.33      9.31 o
  -4   0  20        0.01       -1.02      7.01 o
  -3   0  20       77.29       81.60     17.54 o
  -2   0  20       22.66       24.26     11.86 o
  -1   0  20      633.06      636.35     31.51 o
   0   0  20      335.92      327.43     30.96 o
   1   0  20      266.86      246.97     61.07 o
   2   0  20        7.08        8.52      8.68 o
   3   0  20      825.07      972.96     52.72 o
   4   0  20      707.54      650.22     47.96 o
   5   0  20      125.62      157.47     31.85 o
  -6   1  20      281.24      345.90     19.66 o
  -5   1  20       98.06       94.68     14.38 o
  -4   1  20      329.06      309.45     13.83 o
  -3   1  20       46.02       46.10      7.60 o
  -2   1  20      244.93      219.95     17.06 o
  -1   1  20      158.53      177.15     12.15 o
   0   1  20       10.19        4.88      7.27 o
   1   1  20      229.65      260.17     17.80 o
   2   1  20      215.94      217.64     19.72 o
   3   1  20      159.14      141.98     15.66 o
   4   1  20      737.36      724.02     35.97 o
   5   1  20        9.98        8.00     13.61 o
  -6   2  20       83.22       94.74     20.25 o
  -5   2  20      461.52      487.98     20.79 o
  -4   2  20      573.10      578.69     23.85 o
  -3   2  20       22.75       24.55      9.62 o
  -2   2  20      481.28      516.04     32.99 o
  -1   2  20       72.07       74.70     12.52 o
   0   2  20      288.17      311.43     20.67 o
   1   2  20       43.20       59.40     15.52 o
   2   2  20      708.71      673.85     45.15 o
   3   2  20      455.33      526.22     42.21 o
   4   2  20        8.05       17.45     16.99 o
   5   2  20      411.98      479.43     33.67 o
  -5   3  20        0.95        6.05      6.91 o
  -4   3  20     1455.46     1535.55     51.40 o
  -3   3  20      478.60      440.81     31.39 o
  -2   3  20        1.19       -0.31      6.92 o
  -1   3  20      382.85      363.30     24.46 o
   0   3  20       92.10       80.89     13.44 o
   1   3  20        0.01       -0.15     13.32 o
   2   3  20        7.29      -14.97     11.47 o
   3   3  20      338.17      373.63     40.87 o
   4   3  20     1407.83     1544.88     55.51 o
   5   3  20        1.41        5.43     12.93 o
  -5   4  20     1003.87     1064.54     81.18 o
  -4   4  20      179.05      159.61     19.41 o
  -3   4  20      102.43      101.86     15.10 o
  -2   4  20       81.37       86.27     14.89 o
  -1   4  20      187.43      218.17     32.48 o
   0   4  20       65.03       85.05     22.51 o
   1   4  20       13.89       20.33     16.77 o
   2   4  20       37.60       12.87     15.99 o
   3   4  20      155.29      124.45     29.16 o
   4   4  20       45.11       43.47     14.67 o
  -5   5  20        2.57       11.41     14.59 o
  -4   5  20        0.47        0.82     10.62 o
  -3   5  20        1.08        3.68     13.25 o
  -2   5  20        0.18       15.78     18.41 o
  -1   5  20      454.26      494.67     48.53 o
   0   5  20        0.43        6.71     13.38 o
   1   5  20      164.56      127.54     29.04 o
   2   5  20       14.22       -5.78     16.17 o
   3   5  20       32.24       26.94     21.97 o
   4   5  20       46.54       28.11     13.95 o
  -4   6  20        5.27       12.69     21.79 o
  -3   6  20      391.72      421.26     51.97 o
  -2   6  20      135.05      123.70     32.15 o
  -1   6  20       33.71       37.57     20.93 o
   0   6  20     1251.58     1191.41     76.70 o
   1   6  20      231.75      220.52     38.14 o
   2   6  20        0.17       -1.77     18.56 o
   3   6  20      337.72      306.66     24.32 o
  -3   7  20      108.06       64.04     28.59 o
  -2   7  20        0.56        1.92     19.67 o
  -1   7  20      228.14      239.20     21.54 o
   0   7  20       35.81       25.74     15.40 o
   1   7  20      352.72      406.08     50.42 o
   2   7  20      358.01      396.59     26.85 o
  -1   8  20        0.60       -0.47     11.29 o
   0   8  20      245.30      246.93     42.92 o
   1   8  20       66.45       48.19     14.12 o
  -4   1  21      308.23      270.79     26.66 o
  -3   1  21      392.64      400.74     36.34 o
  -2   1  21       62.73       77.21     10.93 o
  -1   1  21      332.13      330.62     21.99 o
   0   1  21        0.03        2.05      9.83 o
   1   1  21        7.55       14.74     13.33 o
   2   1  21       20.69       32.05     11.67 o
   3   1  21      167.26      184.27     21.63 o
   4   1  21       38.57       34.39     23.11 o
  -4   2  21      101.38      112.47     13.63 o
  -3   2  21        8.03        7.18      9.66 o
  -2   2  21       39.57       49.06     10.84 o
  -1   2  21       94.24       83.20     13.44 o
   0   2  21      111.30       86.40     16.11 o
   1   2  21       64.52       47.07     22.20 o
   2   2  21      185.39      182.20     25.93 o
   3   2  21       94.74       87.51     23.14 o
   4   2  21        6.85        1.20     11.07 o
  -4   3  21       25.82       27.83     16.81 o
  -3   3  21       21.65        6.60     11.07 o
  -2   3  21        0.31        0.98      7.95 o
  -1   3  21      110.13      112.14     36.40 o
   0   3  21      125.43      107.03     22.18 o
   1   3  21       11.82       20.57     15.36 o
   2   3  21       18.72        4.64     16.14 o
   3   3  21      143.69      102.72     25.45 o
  -4   4  21       17.45       23.47     14.52 o
  -3   4  21      101.94       66.97     14.97 o
  -2   4  21       35.39       49.82     22.75 o
  -1   4  21      442.25      449.37     43.92 o
   0   4  21      471.09      620.17     49.10 o
   1   4  21       18.21       14.82     16.97 o
   2   4  21       45.31       46.49     21.41 o
   3   4  21       23.36       13.68     18.59 o
  -3   5  21       69.86       60.71     26.50 o
  -2   5  21      248.94      258.87     40.15 o
  -1   5  21      238.68      285.79     40.21 o
   0   5  21        0.18       12.57     18.83 o
   1   5  21       26.25        3.83     18.53 o
   2   5  21       47.96       56.46     24.52 o
  -2   6  21       11.11       -2.10     19.67 o
  -1   6  21       39.00       -7.27     17.39 o
   0   6  21      458.74      431.56     49.22 o
   1   6  21      348.00      334.23     44.82 o
  -3   0  22      553.84      523.47     43.83 o
  -2   0  22      320.48      345.37     32.45 o
  -1   0  22     1225.69     1253.29     47.38 o
   0   0  22      312.53      317.01     44.49 o
   1   0  22        1.31        6.17     16.44 o
   2   0  22       82.27       38.02     21.88 o
  -3   1  22      297.73      289.20     24.48 o
  -2   1  22      714.86      753.13     32.65 o
  -1   1  22        3.21        1.45     10.96 o
   0   1  22      286.85      248.17     34.43 o
   1   1  22      696.84      737.47     53.96 o
   2   1  22       41.55       46.13     12.22 o
  -2   2  22      110.01       76.18     22.62 o
  -1   2  22        3.64      -11.27     10.40 o
   0   2  22        2.09       14.07     14.07 o
   1   2  22      236.83      176.51     24.55 o
   2   2  22       47.28       58.44     18.62 o
  -2   3  22      199.86      220.55     33.07 o
  -1   3  22       20.63        1.14     14.10 o
   0   3  22        6.09       12.42     16.02 o
   1   3  22       38.36       19.31     17.63 o
 
